# Supplementary material for: Cancer Stem Cells, not Bulk Tumor Cells, Determine Mechanisms of Resistance to SMO Inhibitors
Source: Cancer Res Commun. 2022 Jun 6;2(6):402–16. doi: 10.1158/2767-9764.CRC-22-0124 (PMC9853917; doi:10.1158/2767-9764.CRC-22-0124)
Supplement: Supplementary Table 7 — DEG in LDE vs. control treated SI-CSC Ptch;p53 tumors [file crc-22-0124-s06.xlsx]

## Sheet: Sheet1
Supplementary Table 7: Differentially expressed genes in SI-CSC tumors
	logFC	AveExpr	t	P.Value	adj.P.Val	B
Islr2	2.21058	8.53674	14.431	1.03943e-06	0.0166537	5.92416
Tspan9	1.85049	5.99541	9.27555	2.37767e-05	0.173151	3.21916
Pdcd4	-1.26285	5.72489	-8.03937	6.32076e-05	0.173151	2.3389
Amotl2	1.25049	5.86392	7.74093	8.15331e-05	0.173151	2.10784
Eef1g	-1.20102	9.03206	-7.47855	0.000102661	0.173151	1.90051
Adnp	1.18107	6.08617	7.28987	0.000121648	0.173151	1.73463
Cuedc2	-1.36181	6.46918	-7.18219	0.000134226	0.173151	1.64193
Ndufb8	-1.06757	5.7908	-6.9749	0.000162748	0.173151	1.45527
Gm15427	-0.89753	8.03125	-6.92278	0.000170945	0.173151	1.40321
Rpl18a	-0.935477	9.25627	-6.90521	0.000173812	0.173151	1.38065
Rps20	-0.865809	9.08505	-6.75734	0.000200176	0.173151	1.24128
Onecut2	3.22086	5.60666	6.6382	0.000224683	0.173151	1.13356
Ubxn1	-1.09797	6.2883	-6.39834	0.000284845	0.173151	0.911115
Prdx3	-1.10549	5.28233	-6.32006	0.000308214	0.173151	0.842787
Nt5dc3	1.71968	5.09924	6.3006	0.000314349	0.173151	0.822013
Rbm33	0.921395	7.55789	6.26389	0.000326292	0.173151	0.765691
Arl3	-0.998141	5.25946	-6.22147	0.000340732	0.173151	0.746525
Psat1	-0.929329	8.57395	-6.05199	0.00040594	0.173151	0.537546
Sufu	-2.11492	5.90823	-6.03454	0.000413406	0.173151	0.555955
Sema3f	2.11324	5.48164	5.97546	0.000439841	0.173151	0.501876
Trio	0.859407	7.42719	5.95018	0.00045172	0.173151	0.441781
Fau	-1.20774	8.49067	-5.93795	0.000457594	0.173151	0.417828
Gm11808	-0.724249	8.55822	-5.90623	0.000473229	0.173151	0.382971
Cox8a	-0.97757	6.35686	-5.90407	0.000474317	0.173151	0.405963
Rab1b	-0.967026	6.84433	-5.8997	0.000476521	0.173151	0.394438
Uba52	-0.77636	8.91435	-5.87324	0.000490126	0.173151	0.343442
Soga2	1.06285	6.95398	5.85884	0.000497709	0.173151	0.34969
Kcnh2	1.62703	5.08865	5.82617	0.000515399	0.173151	0.351766
Ndrg2	-1.81672	6.09764	-5.81284	0.00052282	0.173151	0.319431
Sh3pxd2b	1.01781	6.25241	5.77719	0.000543249	0.173151	0.272965
Nhsl1	1.43037	6.37993	5.76899	0.000548071	0.173151	0.26395
Fzd2	-1.93357	5.24558	-5.76377	0.000551162	0.173151	0.286392
Pde5a	0.907035	5.14584	5.63482	0.000634126	0.18463	0.146959
Pdzrn4	1.32316	5.71148	5.62079	0.000643952	0.18463	0.119026
Rnaseh2a	-1.02196	5.90531	-5.46451	0.000765655	0.18463	-0.0607726
Stat3	1.45328	5.98149	5.43587	0.000790611	0.18463	-0.0910215
Kmt2d	0.75232	8.24079	5.423	0.000802115	0.18463	-0.147607
Rplp1	-0.660087	9.83448	-5.41217	0.000811939	0.18463	-0.18311
Rpl39	-0.770693	8.72706	-5.37316	0.000848454	0.18463	-0.211666
Rtn3	-1.06067	7.90249	-5.3181	0.000903108	0.18463	-0.263353
Rfk	-1.04544	5.2454	-5.30605	0.00091558	0.18463	-0.215184
Lrfn4	-0.931968	6.01865	-5.30145	0.000920394	0.18463	-0.248751
Rpl13	-0.793745	10.0779	-5.25111	0.000974914	0.18463	-0.374728
Hivep2	1.25819	6.49707	5.2385	0.000989126	0.18463	-0.331605
Gm8113	1.39713	6.15715	5.2271	0.00100218	0.18463	-0.33407
Fam89b	-1.15088	5.63073	-5.17991	0.00105822	0.18463	-0.372921
Pgls	-0.790842	6.29226	-5.15597	0.00108798	0.18463	-0.425345
Ncs1	1.15423	6.82667	5.14884	0.00109702	0.18463	-0.444095
Mrpl11	-0.986681	5.1846	-5.14664	0.00109982	0.18463	-0.393824
Gm10275	-0.65967	9.07922	-5.13646	0.00111291	0.18463	-0.494206
Tecr	-0.656929	7.56086	-5.12674	0.00112555	0.18463	-0.482203
Coro1b	-1.12286	6.24549	-5.12181	0.00113203	0.18463	-0.461747
Actr1a	-1.03313	7.23432	-5.11844	0.00113648	0.18463	-0.487011
Kif21b	2.04925	7.21164	5.11282	0.00114395	0.18463	-0.491382
Gstp1	-0.804929	5.7446	-5.10508	0.00115432	0.18463	-0.467406
Myo1b	0.953593	6.62229	5.06197	0.00121404	0.18463	-0.543236
Ndufv1	-0.928794	5.96644	-5.05282	0.00122715	0.18463	-0.535909
Med13l	0.866587	6.25853	5.04596	0.00123707	0.18463	-0.553571
Rpl10a-ps1	-0.661283	8.52188	-5.04363	0.00124047	0.18463	-0.596423
Otub1	-0.818391	6.10947	-4.98189	0.00133419	0.18463	-0.625779
Trim8	-1.2362	6.64335	-4.92483	0.00142779	0.18463	-0.706514
Use1	-0.695461	5.70467	-4.9227	0.00143143	0.18463	-0.682359
Drap1	-1.08715	5.84836	-4.9017	0.00146777	0.18463	-0.709881
Pcnx	0.722847	6.3376	4.8937	0.00148188	0.18463	-0.739248
Pvrl1	1.54658	5.89094	4.89067	0.00148726	0.18463	-0.718978
Fkbp8	-0.636213	7.74447	-4.87136	0.00152209	0.18463	-0.792661
Mphosph9	0.823893	6.88692	4.8699	0.00152476	0.18463	-0.780205
Pi4k2a	-0.787181	5.42461	-4.86177	0.00153971	0.18463	-0.741359
Exoc2	1.39606	6.22383	4.85505	0.0015522	0.18463	-0.77689
Srrm4	0.932453	6.5221	4.8488	0.00156391	0.18463	-0.797569
Kmt2c	0.893829	7.88827	4.82713	0.00160527	0.18463	-0.849415
Zfp280b	0.80191	5.09855	4.80789	0.001643	0.18463	-0.788035
Cdh22	-0.782368	5.03243	-4.80364	0.00165149	0.18463	-0.789746
Amer2	0.881673	6.2805	4.78853	0.00168196	0.18463	-0.864868
Mllt4	0.855823	7.85876	4.78686	0.00168538	0.18463	-0.898693
Rps3	-0.947923	9.65235	-4.77809	0.00170339	0.18463	-0.941175
Sipa1l3	0.826182	8.0251	4.77215	0.00171573	0.18463	-0.919773
Csrp1	-0.870451	7.4256	-4.77006	0.00172008	0.18463	-0.912127
Rev3l	1.11488	6.85418	4.75991	0.00174143	0.18463	-0.913983
Pom121	0.689429	6.94595	4.75384	0.00175433	0.18463	-0.924142
Rpl36a	-0.682212	8.4899	-4.75008	0.00176238	0.18463	-0.955495
Tet2	0.872572	6.15128	4.74932	0.00176401	0.18463	-0.908919
Tcf20	0.66738	6.82065	4.74859	0.00176557	0.18463	-0.928412
Rabgap1l	1.18176	5.50885	4.74055	0.00178296	0.18463	-0.88787
Gm15210	-0.628315	6.30555	-4.732	0.00180164	0.18463	-0.936928
Eef1b2	-0.733195	8.92318	-4.73026	0.00180548	0.18463	-0.987911
Lemd2	0.720218	5.72269	4.72854	0.00180926	0.18463	-0.918503
Ints5	-0.855705	5.22416	-4.7045	0.00186321	0.18463	-0.919972
Prdm11	0.793474	5.67431	4.69792	0.00187829	0.18463	-0.953191
Tpt1-ps3	-0.574304	8.48603	-4.69721	0.00187992	0.18463	-1.02169
Sart1	-0.675414	6.17832	-4.69508	0.00188485	0.18463	-0.97851
Tpt1	-0.589048	10.8668	-4.69206	0.00189182	0.18463	-1.07392
Mycbp2	0.712331	7.92791	4.67094	0.0019415	0.18463	-1.0446
Icmt	0.918708	7.29148	4.66914	0.0019458	0.18463	-1.03564
Wdfy3	0.84383	8.02878	4.65303	0.00198475	0.185155	-1.06893
Atg2b	0.805243	6.25637	4.64245	0.00201079	0.185155	-1.04574
Zdhhc6	-0.877731	5.31075	-4.62528	0.00205388	0.187137	-1.02219
Pde4b	1.20149	5.07944	4.57604	0.0021831	0.192864	-1.06358
AI854517	-1.76118	5.74641	-4.57	0.00219955	0.192864	-1.10072
Cfl1	-1.01593	9.51367	-4.56442	0.00221489	0.192864	-1.20908
Ppp1ca	-0.766341	7.89782	-4.52899	0.00231493	0.194827	-1.22423
Tmem44	0.998264	5.05602	4.52219	0.00233472	0.194827	-1.13173
Fkbp9	-0.705371	6.40972	-4.50522	0.00238484	0.196075	-1.22441
Hps4	0.8628	5.08873	4.4974	0.00240833	0.196075	-1.16665
Clock	0.641979	6.13673	4.49252	0.00242314	0.196075	-1.23214
Map1b	0.982413	8.67667	4.47136	0.00248843	0.196734	-1.31293
Peo1	-0.785751	5.30714	-4.471	0.00248954	0.196734	-1.21557
Prpf19	-0.870098	7.73949	-4.46361	0.00251282	0.196734	-1.30532
Chd7	0.913216	8.82524	4.45392	0.00254371	0.197054	-1.33841
Nuak1	1.26512	6.37896	4.44579	0.00256993	0.197054	-1.29506
Ide	-0.698656	6.35407	-4.44312	0.00257858	0.197054	-1.30227
Gli1	-0.881195	7.37559	-4.42906	0.0026248	0.19837	-1.34307
Naa40	-0.74735	5.36167	-4.40196	0.00271646	0.199273	-1.30698
Akap9	0.743682	7.43376	4.40152	0.00271797	0.199273	-1.3799
Rybp	0.672731	5.87047	4.39983	0.00272381	0.199273	-1.33922
Men1	-0.775845	5.81014	-4.3961	0.00273672	0.199308	-1.3403
Klhl29	1.54643	6.40774	4.36115	0.00286115	0.20071	-1.40203
Polr2g	-0.711034	5.43833	-4.35641	0.00287848	0.20071	-1.37059
Csrnp3	1.56509	6.66213	4.35445	0.00288569	0.20071	-1.42012
Atad1	-0.756462	6.4089	-4.34974	0.00290311	0.20071	-1.42426
Zfp536	1.2066	5.83386	4.34914	0.0029053	0.20071	-1.39607
Rasl11b	1.09877	5.20946	4.3449	0.00292107	0.20071	-1.36415
Shoc2	-0.802176	5.40187	-4.33011	0.00297681	0.20071	-1.40098
Plagl1	3.51608	6.0678	4.32395	0.00300038	0.20071	-1.386
Fuca1	-0.860416	5.47571	-4.31957	0.00301726	0.20071	-1.41863
Zgpat	0.661494	5.91253	4.31511	0.00303455	0.20071	-1.45084
Txndc5	-0.872252	5.70811	-4.31303	0.00304265	0.20071	-1.44083
Flnb	0.811839	6.45396	4.31257	0.00304444	0.20071	-1.47383
Postn	-2.18313	5.73696	-4.30468	0.0030754	0.20071	-1.42655
Gm15800	1.01946	7.06807	4.30187	0.00308653	0.20071	-1.50269
2810403A07Rik	0.627086	6.74734	4.29919	0.00309716	0.20071	-1.49998
Rpl31-ps8	-0.543829	8.62139	-4.29366	0.00311924	0.20071	-1.54437
Rps9	-0.683544	9.60571	-4.29208	0.00312557	0.20071	-1.56602
Lrp1	0.781584	7.9608	4.28765	0.00314341	0.20071	-1.53902
Nf1	0.658408	7.1547	4.28016	0.00317384	0.20071	-1.53319
Hivep3	1.1224	5.52704	4.27782	0.00318343	0.20071	-1.4718
Rps17	-0.859488	8.79098	-4.27288	0.00320374	0.20071	-1.57506
Sv2b	-1.28764	5.74691	-4.27185	0.00320798	0.20071	-1.49051
Igf2r	1.36074	5.41278	4.26846	0.00322203	0.20071	-1.47174
Zfp609	0.547939	6.97459	4.26491	0.0032368	0.20071	-1.54985
Sf3b2	-0.684495	8.20103	-4.25574	0.00327528	0.20071	-1.58605
Ppp1r14b	-0.928123	7.69461	-4.25099	0.00329543	0.20071	-1.58224
Npm3	-0.870069	5.4493	-4.23797	0.00335133	0.20071	-1.52263
Agap1	0.749767	6.83083	4.22563	0.00340526	0.20071	-1.59844
Aldh18a1	-0.706147	6.2648	-4.22014	0.00342958	0.20071	-1.5895
Fen1	-1.05413	5.53141	-4.21542	0.00345064	0.20071	-1.55455
Map3k4	0.594445	6.60604	4.21204	0.00346577	0.20071	-1.61143
Banp	0.663275	5.83993	4.21145	0.00346845	0.20071	-1.58271
Lmtk2	0.708351	5.98316	4.20996	0.00347512	0.20071	-1.5913
Cep120	0.643618	6.13049	4.20917	0.00347868	0.20071	-1.59933
Gpd1l	0.649699	7.10442	4.19033	0.00356486	0.20071	-1.65103
Btbd3	0.976597	6.15886	4.17641	0.00363002	0.20071	-1.6406
Gm6472	-1.1192	6.35917	-4.17502	0.00363659	0.20071	-1.64897
Serpinh1	-1.5664	6.46742	-4.16563	0.00368138	0.20071	-1.66055
Afap1	0.877159	6.99261	4.1563	0.00372644	0.20071	-1.69388
Sfr1	-0.783819	6.14505	-4.15115	0.00375161	0.20071	-1.67562
Chrna3	1.4941	7.36143	4.1475	0.00376949	0.20071	-1.71289
Igsf3	0.844938	6.26275	4.14483	0.00378271	0.20071	-1.68808
Abhd8	-0.83964	6.03094	-4.14242	0.00379461	0.20071	-1.68158
mt-Co3	-0.727774	11.9381	-4.14039	0.00380469	0.20071	-1.8247
1700025G04Rik	0.621098	6.4693	4.13887	0.00381229	0.20071	-1.70467
Rpsa	-0.516324	11.0709	-4.13163	0.00384854	0.20071	-1.8145
2700081O15Rik	-0.812886	7.55586	-4.12723	0.00387082	0.20071	-1.74434
Sepp1	-0.79473	7.19139	-4.12647	0.00387465	0.20071	-1.73789
C77370	0.733943	5.84386	4.11803	0.00391774	0.20071	-1.70578
2310036O22Rik	-0.712551	6.24108	-4.11372	0.00393995	0.20071	-1.72981
Tmem109	-0.706038	5.05909	-4.11009	0.00395874	0.20071	-1.66273
Utrn	1.39828	5.14426	4.10937	0.00396246	0.20071	-1.65798
Olfml2b	1.31149	5.19406	4.10719	0.00397385	0.20071	-1.66686
Nav2	1.24322	7.28433	4.10643	0.00397778	0.20071	-1.7665
Ltbp3	-0.930073	6.86911	-4.10532	0.00398363	0.20071	-1.759
Cox4i1	-0.652549	8.08129	-4.09567	0.00403443	0.201488	-1.7976
Uvssa	0.767531	5.18444	4.09413	0.00404262	0.201488	-1.69267
Zfp516	0.672556	6.0417	4.07789	0.00412989	0.201488	-1.76972
Gigyf1	0.697587	6.54713	4.0765	0.00413749	0.201488	-1.79013
Tmem256	-0.790847	5.51355	-4.07583	0.00414109	0.201488	-1.74122
Prrc2c	0.759169	8.438	4.07479	0.0041468	0.201488	-1.8332
Proser1	0.588681	5.60679	4.0551	0.00425589	0.201488	-1.77709
Hpca	1.83837	8.90869	4.04916	0.0042894	0.201488	-1.87721
Prpf8	0.521241	9.11227	4.04899	0.00429035	0.201488	-1.88231
Nolc1	-0.718338	6.92177	-4.04714	0.0043009	0.201488	-1.83901
Smg9	0.74185	5.25355	4.03514	0.00436964	0.202948	-1.77654
Slit1	2.21087	5.11582	4.03469	0.00437229	0.202948	-1.7303
Prdx2	-0.612747	9.04321	-4.03215	0.00438698	0.202948	-1.90379
Tm2d2	-0.717406	5.5921	-4.0251	0.00442816	0.203289	-1.81501
Atxn2	0.641816	6.03603	4.02059	0.00445465	0.20334	-1.8467
Ralgps1	0.710923	6.24481	4.01663	0.00447815	0.203512	-1.86034
Ank3	0.763245	8.82196	4.01552	0.00448471	0.203512	-1.92181
D8Ertd738e	-0.688424	5.81754	-4.00805	0.00452938	0.203512	-1.85205
Atxn7l2	0.748303	5.34914	4.00107	0.00457154	0.203512	-1.82936
Cnr1	0.9929	6.65573	3.99655	0.00459907	0.20371	-1.8997
Arid1a	0.601452	7.79832	3.99421	0.00461342	0.20371	-1.92919
Arl5b	0.621012	6.58724	3.99183	0.00462805	0.20371	-1.90595
Mta2	-0.769405	7.21635	-3.98678	0.00465926	0.204258	-1.9271
Gsg1l	-0.760888	8.22625	-3.98131	0.00469327	0.204258	-1.95589
Zfp101	0.650139	5.34725	3.98043	0.0046988	0.204258	-1.85807
Sema6c	0.824923	5.64871	3.97969	0.0047034	0.204258	-1.87832
Pou2f1	0.758629	5.8736	3.97577	0.00472802	0.204258	-1.89782
Mxi1	-0.752491	6.52877	-3.97376	0.00474071	0.204258	-1.928
Notch2	0.703143	5.94407	3.97348	0.00474247	0.204258	-1.90525
Mdn1	0.676773	7.59299	3.95544	0.00485796	0.206788	-1.97783
Slc7a5	-0.64806	8.16524	-3.9551	0.00486017	0.206788	-1.9905
Ltv1	0.736298	5.33555	3.95248	0.00487718	0.206788	-1.89364
Pola2	-0.914653	5.45983	-3.94484	0.00492723	0.206788	-1.91085
Gm12191	-0.665021	5.89535	-3.94183	0.00494712	0.206788	-1.94607
Birc6	0.567875	8.39979	3.93987	0.00496011	0.206788	-2.0165
Rps4x	-0.692462	10.4829	-3.93704	0.0049789	0.206788	-2.06662
Sec14l1	0.944228	5.99785	3.93527	0.00499073	0.206788	-1.95696
Pou3f3	-0.64063	5.61094	-3.93457	0.00499539	0.206788	-1.93907
Cdk14	0.76726	5.85053	3.93063	0.0050218	0.206788	-1.95758
Daam1	0.940578	6.39892	3.93	0.00502603	0.206788	-1.98179
Cdc42bpb	0.678539	7.11626	3.92802	0.00503936	0.206788	-2.00528
Ndufa13	-0.827687	6.05345	-3.92698	0.00504644	0.206788	-1.97258
Slitrk5	0.984284	5.64513	3.92156	0.0050832	0.207763	-1.95428
Gm10163	-0.615448	7.84916	-3.91188	0.00514957	0.207835	-2.043
Pacs1	-0.65286	5.67521	-3.90942	0.00516665	0.207835	-1.97719
Rpl27a	-0.790008	7.31868	-3.90912	0.00516873	0.207835	-2.03543
Ssr4	-0.638452	5.81913	-3.8914	0.00529323	0.208442	-2.01068
BC005764	0.878127	6.13804	3.88941	0.00530743	0.208442	-2.02709
Gm7536	-0.842702	8.44724	-3.88288	0.00535425	0.208442	-2.09589
A830036E02Rik	3.75318	6.8868	3.87771	0.00539162	0.208442	-2.03081
mt-Co1	-0.47352	13.3954	-3.87306	0.00542547	0.208442	-2.23167
Rpl3	-0.482179	10.2887	-3.87091	0.00544124	0.208442	-2.15364
Ep400	0.681503	7.91778	3.86988	0.00544878	0.208442	-2.10235
Rpl23a	-0.507614	9.91854	-3.86957	0.00545107	0.208442	-2.14674
Col1a2	-3.04633	6.39762	-3.86179	0.00550856	0.209083	-2.0351
Ddb1	-0.688607	8.84585	-3.86025	0.00552005	0.209083	-2.13595
Rpl39-ps	-0.762511	6.00982	-3.85558	0.00555495	0.209909	-2.06881
Slc3a2	-0.59066	7.43766	-3.8511	0.00558865	0.209992	-2.11795
Rps13	-0.931411	8.22444	-3.84745	0.00561628	0.209992	-2.14002
Fads2	-0.990642	5.74004	-3.84499	0.00563493	0.209992	-2.06487
Rpl15-ps3	-0.567163	8.96225	-3.83847	0.00568485	0.209992	-2.16874
Abl2	0.60229	6.8827	3.83562	0.00570677	0.209992	-2.1274
Slc7a1	0.568809	7.27847	3.83426	0.00571729	0.209992	-2.13786
Rpl7a	-0.503274	9.91914	-3.82956	0.00575376	0.209992	-2.20248
Chd2	1.37478	7.63291	3.82397	0.00579751	0.210208	-2.15967
Map3k2	0.727275	5.92291	3.81986	0.00582984	0.210208	-2.11344
Sfswap	0.617063	6.31497	3.81753	0.0058483	0.210208	-2.13566
Mtss1	1.0657	7.33884	3.81492	0.00586901	0.210208	-2.16581
Flnc	0.895193	6.25388	3.81159	0.00589558	0.210273	-2.13897
Fbxl18	0.789718	6.34171	3.81014	0.00590725	0.210273	-2.14551
Casc5	0.708723	6.78548	3.80627	0.0059383	0.210273	-2.16547
Gm10443	-0.589154	6.53625	-3.80547	0.0059448	0.210273	-2.15991
Sorl1	1.21065	5.89479	3.79998	0.00598925	0.210297	-2.13221
Ascc3	0.981417	5.22822	3.79564	0.00602462	0.210297	-2.09315
Chmp1a	-0.571644	6.70276	-3.78995	0.00607142	0.210912	-2.18616
Usp24	0.641969	7.2374	3.78554	0.00610794	0.211324	-2.20455
Fryl	0.860557	6.13873	3.78101	0.00614574	0.211324	-2.17645
Golga3	0.552784	6.32729	3.77391	0.00620538	0.211324	-2.19691
Atp1b2	-0.913116	5.44902	-3.7736	0.00620802	0.211324	-2.14346
Hif1an	-0.651062	5.7466	-3.77333	0.00621028	0.211324	-2.16821
Ubash3b	1.05999	5.41559	3.77318	0.00621158	0.211324	-2.13836
Pgap1	0.644773	6.36135	3.77309	0.00621231	0.211324	-2.19871
Rpl26	-0.477989	9.36432	-3.77105	0.00622959	0.211463	-2.27165
Usp42	0.688349	5.63409	3.76849	0.00625138	0.211754	-2.16682
Gnas	-0.697419	9.65873	-3.76054	0.00631947	0.212265	-2.29308
Pfdn5	-0.548294	6.70008	-3.7565	0.00635438	0.212547	-2.23263
Cope	-0.492788	6.64994	-3.75026	0.00640878	0.213475	-2.24014
Atf4	0.541648	7.07776	3.74049	0.00649486	0.213913	-2.2639
Rps23-ps	-0.625648	7.08477	-3.73562	0.00653825	0.213913	-2.27078
Cdk17	0.864806	5.85929	3.73507	0.00654317	0.213913	-2.22525
Eef1a1	-0.500516	13.0224	-3.73248	0.00656642	0.213913	-2.42257
Nme2	-0.599268	8.02306	-3.73112	0.00657866	0.213913	-2.29787
Tarbp2	0.602767	5.29588	3.7258	0.00662671	0.213913	-2.2007
Col3a1	-2.59109	7.05952	-3.72548	0.00662962	0.213913	-2.27305
Tnrc18	0.704374	6.1735	3.72474	0.0066363	0.213913	-2.25778
Tnks2	-0.618366	7.8963	-3.72182	0.00666291	0.213913	-2.30805
Ankrd52	0.578881	7.10188	3.72039	0.00667599	0.213913	-2.29251
Rpl41	-0.573887	9.19644	-3.71765	0.00670106	0.213913	-2.34296
Kmt2e	0.561236	7.53527	3.71211	0.00675214	0.214648	-2.31363
KCTD12	1.13791	5.85007	3.70913	0.00677976	0.2151	-2.25644
Fam32a	-0.664059	6.79383	-3.69845	0.00687983	0.216135	-2.31586
Scd2	-0.786036	8.88748	-3.69159	0.00694501	0.216448	-2.37279
Zfp236	0.704758	6.59362	3.68979	0.00696219	0.216448	-2.32234
Cit	0.862463	5.80736	3.68486	0.00700957	0.216448	-2.29193
Rpl14	-0.508432	9.07386	-3.68456	0.00701241	0.216448	-2.38691
Nhlh2	0.554662	7.69092	3.68361	0.00702163	0.216448	-2.3571
Rnf165	0.91108	6.24091	3.68145	0.00704253	0.216448	-2.31903
Foxk1	0.617335	6.2034	3.67686	0.0070871	0.216448	-2.32667
Osbpl8	0.698331	5.71979	3.67047	0.00714969	0.216448	-2.30838
Brd1	0.519766	6.83711	3.6687	0.00716716	0.216448	-2.35906
Sec11c	0.836184	5.86558	3.66085	0.00724507	0.216448	-2.32937
Rab11fip3	0.546245	6.12882	3.65977	0.0072559	0.216448	-2.34793
Dip2b	0.621589	6.42007	3.6583	0.00727055	0.216448	-2.36117
Ak3	-0.954996	5.83017	-3.65766	0.00727698	0.216448	-2.33015
mt-Nd6	-0.579655	8.38309	-3.65727	0.00728088	0.216448	-2.41002
Usp48	0.54259	7.34027	3.65722	0.00728138	0.216448	-2.38646
Herc1	0.531455	7.84639	3.65527	0.00730106	0.216448	-2.40051
Vegfa	1.06424	5.74296	3.65364	0.00731748	0.216448	-2.32795
Tusc3	-0.50527	6.19397	-3.64829	0.00737166	0.216448	-2.36724
Rps21	-0.565524	8.17435	-3.64817	0.00737293	0.216448	-2.41811
Itga7	1.1244	6.68406	3.64788	0.00737582	0.216448	-2.38159
Rps8	-0.498786	10.1111	-3.6304	0.00755609	0.2193	-2.48788
Gm12481	-0.751448	5.92226	-3.62858	0.00757511	0.2193	-2.37904
Stip1	-0.784521	7.33957	-3.6266	0.00759589	0.2193	-2.42955
2019-03-05	-0.617693	5.85995	-3.62446	0.00761841	0.219536	-2.38263
Unc5b	1.70239	5.5588	3.62215	0.00764285	0.219845	-2.34246
Stx5a	-0.617277	5.96693	-3.61858	0.00768071	0.22033	-2.39702
Myh9	0.675488	6.94568	3.61739	0.00769332	0.22033	-2.4337
Macf1	0.573694	8.26935	3.61539	0.0077147	0.22033	-2.46669
Rpl31	-0.483384	7.71694	-3.61186	0.00775248	0.220393	-2.45895
Gm10260	-0.730816	6.92649	-3.61133	0.00775818	0.220393	-2.44163
Gfap	-1.27716	6.78333	-3.60835	0.00779028	0.220481	-2.43959
Slc25a4	-0.667381	8.71517	-3.60722	0.00780255	0.220481	-2.48845
Urb1	0.636083	5.62642	3.60038	0.00787681	0.220501	-2.40068
Mrpl49	-0.687336	5.01781	-3.5986	0.00789633	0.220501	-2.35031
Ube2o	0.584862	7.01507	3.59714	0.00791229	0.220501	-2.46403
Echs1	-0.69067	5.7229	-3.59642	0.0079203	0.220501	-2.4124
Rps3a1	-0.474923	10.3347	-3.59579	0.00792713	0.220501	-2.54284
mt-Nd5	-0.548474	10.9301	-3.59394	0.00794758	0.220554	-2.56098
Gm7488	-0.589038	6.06015	-3.59312	0.00795659	0.220554	-2.43799
Mark2	-0.529582	5.93962	-3.58401	0.00805787	0.221297	-2.44492
Hipk2	0.686005	6.59058	3.58327	0.00806625	0.221297	-2.47232
Kdm6b	0.526604	6.73229	3.58182	0.00808241	0.221361	-2.47899
RP23-32A8.1	2.24105	5.04849	3.57327	0.00817913	0.222038	-2.34331
Tmem131	0.503164	7.17253	3.57027	0.00821336	0.222038	-2.50571
Nufip2	0.687194	6.31992	3.5695	0.00822213	0.222038	-2.48209
Vps4a	-0.581198	6.57996	-3.56838	0.00823495	0.222038	-2.49338
Fads1	-0.628958	6.07369	-3.56417	0.00828335	0.222678	-2.47915
Zfyve26	0.691386	5.40741	3.55632	0.00837436	0.223444	-2.44468
Txndc17	-0.563292	5.60277	-3.55092	0.00843769	0.223444	-2.46935
Dbi	-0.634432	6.31623	-3.54898	0.00846053	0.223444	-2.51137
Pogz	0.50243	7.03017	3.54292	0.00853233	0.223594	-2.54137
Polrmt	0.555325	5.06267	3.53939	0.00857439	0.223594	-2.43852
Fth1	-1.05908	7.88866	-3.5377	0.00859462	0.223594	-2.56833
Bach2	0.910481	5.63825	3.53733	0.00859908	0.223594	-2.48632
Got2	-0.466969	7.46218	-3.53365	0.00864337	0.223594	-2.56429
Akap6	0.619654	8.1554	3.53291	0.00865237	0.223594	-2.58142
Parva	-0.677524	5.89914	-3.5287	0.00870334	0.224549	-2.51931
Rab8a	-0.592941	6.40382	-3.52508	0.00874751	0.224964	-2.5489
Lats1	0.608383	6.78342	3.52277	0.00877579	0.225091	-2.56401
Htt	0.657981	7.16914	3.52124	0.0087946	0.225091	-2.57531
Babam1	-0.609334	6.28426	-3.51178	0.00891178	0.22608	-2.5631
Rps15a	-0.825987	9.13498	-3.50582	0.00898635	0.227032	-2.64284
Esd	-0.453726	6.8332	-3.49737	0.00909346	0.227956	-2.60162
Ttc9c	-0.694363	5.92534	-3.49522	0.00912082	0.227956	-2.56811
Pfkfb3	0.813297	5.45021	3.48425	0.0092622	0.230231	-2.54784
Fnbp1l	0.596645	7.28345	3.48121	0.00930193	0.230231	-2.63515
Rplp2	-0.809977	8.34613	-3.47354	0.00940259	0.231411	-2.67086
Rpl37	-0.494567	7.93435	-3.47045	0.00944347	0.231705	-2.66568
Map1lc3b	-0.55345	7.63542	-3.45708	0.00962276	0.234666	-2.67785
Rpl30	-0.416782	8.67052	-3.45235	0.00968698	0.234803	-2.70916
Fmnl3	0.729554	6.26484	3.45108	0.00970428	0.234867	-2.64773
Rhou	-0.7388	5.28262	-3.44636	0.00976907	0.234967	-2.58827
Cdk8	0.713833	5.82098	3.4446	0.00979324	0.234967	-2.63323
Impdh2	-0.462481	7.29547	-3.44047	0.00985046	0.234967	-2.69385
Trappc8	0.653293	5.90961	3.43953	0.00986355	0.234967	-2.64676
Gm9846	-0.477922	8.36774	-3.43523	0.00992353	0.234967	-2.72672
Rpl23	-0.457407	9.25151	-3.4334	0.00994914	0.234967	-2.74986
Nt5c2	-0.632068	6.09358	-3.43123	0.00997964	0.234967	-2.66916
Arhgap5	0.81043	6.70951	3.42955	0.0100034	0.234967	-2.69452
Bod1l	0.699117	6.75891	3.42918	0.0100086	0.234967	-2.69692
Fmnl2	0.497432	6.89799	3.42695	0.0100401	0.234967	-2.70406
Gga3	0.507704	6.00862	3.4235	0.0100891	0.234967	-2.67673
Usp36	0.570257	6.07716	3.42347	0.0100896	0.234967	-2.67988
Bcap31	-0.581169	6.09805	-3.42266	0.010101	0.234967	-2.6821
Ppfia2	1.33342	6.95743	3.42218	0.0101079	0.234967	-2.7103
Zbtb10	0.681866	6.05057	3.42177	0.0101137	0.234967	-2.67978
Vps13b	0.668026	6.0318	3.41754	0.0101743	0.235259	-2.685
Ash1l	0.552762	7.49202	3.41114	0.0102668	0.235665	-2.74061
Fam210b	-1.40832	8.86127	-3.41008	0.0102822	0.235682	-2.77407
Brwd1	0.57531	7.64897	3.40632	0.0103369	0.235922	-2.75121
Polr2a	0.532505	7.99689	3.40339	0.0103799	0.236568	-2.76368
Zfp142	0.545298	5.86189	3.39905	0.0104437	0.236989	-2.70282
2310022B05Rik	-0.4596	7.76683	-3.39646	0.0104822	0.236989	-2.76819
Gm13394	-1.8078	6.28637	-3.38135	0.0107088	0.239054	-2.73227
Bscl2	-0.670106	5.33543	-3.37997	0.0107298	0.239054	-2.6883
Vps13c	0.655798	5.74789	3.37841	0.0107536	0.239054	-2.72355
Ttc28	1.05854	6.45654	3.37721	0.0107719	0.239054	-2.7586
Gprc5b	-1.00918	5.82552	-3.37682	0.0107779	0.239054	-2.72606
Rpl10-ps3	-0.739472	7.00013	-3.37619	0.0107874	0.239054	-2.77925
Iws1	0.672942	6.93733	3.37119	0.0108643	0.239785	-2.78509
G2e3	0.78883	6.93698	3.36567	0.0109497	0.239785	-2.79289
Sc4mol	-0.870178	5.43932	-3.35732	0.0110804	0.240882	-2.7267
mt-Co2	-0.515831	12.1205	-3.35662	0.0110913	0.240882	-2.93821
Snx30	0.781818	5.88086	3.35125	0.0111763	0.240882	-2.76982
Wbp1l	-0.715096	5.29058	-3.34771	0.0112326	0.241245	-2.72954
Klf7	0.669189	6.64854	3.34129	0.0113357	0.242485	-2.8203
Impact	0.495282	5.6352	3.337	0.0114051	0.242552	-2.77652
Qsox1	0.991658	6.24095	3.33423	0.0114503	0.242552	-2.81143
Prdm2	0.505014	6.58461	3.334	0.0114539	0.242552	-2.82951
Rbm4b	-0.739024	5.81479	-3.3336	0.0114605	0.242552	-2.79177
Sox11	0.765224	6.24912	3.33262	0.0114764	0.242552	-2.81683
Pan3	0.705258	6.01735	3.33003	0.0115189	0.242552	-2.80946
Ndufs8	-0.818447	5.13152	-3.32942	0.0115289	0.242552	-2.73828
Cep164	0.767414	5.70865	3.32901	0.0115357	0.242552	-2.79028
Pxn	0.840345	5.97557	3.3265	0.011577	0.242705	-2.81038
Olfm1	0.806005	6.01787	3.32366	0.0116239	0.242705	-2.8174
Gm26619	-0.737034	7.51551	-3.32244	0.0116441	0.242705	-2.86937
Amotl1	0.870301	6.34071	3.32227	0.0116469	0.242705	-2.83473
Col1a1	-2.62688	6.29129	-3.32066	0.0116736	0.242705	-2.79825
Ndufb7	-0.606512	6.05164	-3.3203	0.0116796	0.242705	-2.82651
Cpsf1	0.440122	7.34482	3.31976	0.0116887	0.242705	-2.86926
Bcl9	0.513442	6.13449	3.31284	0.0118046	0.242705	-2.84225
Rps27a	-0.443437	9.67842	-3.31015	0.0118499	0.242705	-2.93912
Gm11669	0.856372	5.52194	3.30869	0.0118747	0.242705	-2.80334
Farp1	0.584727	6.15196	3.30494	0.0119384	0.242705	-2.85396
Prr14l	0.577438	6.65	3.30425	0.0119501	0.242705	-2.87431
Spen	0.464864	7.37907	3.30237	0.0119823	0.242705	-2.89529
2810428I15Rik	-0.619208	5.08495	-3.29871	0.0120451	0.242705	-2.78018
Eea1	0.628397	5.75584	3.29601	0.0120917	0.242705	-2.84291
Dus3l	0.544838	5.50913	3.29476	0.0121132	0.242705	-2.82677
Xpnpep1	-0.781389	5.91113	-3.29465	0.0121151	0.242705	-2.85354
Cnot6l	0.681976	6.80137	3.28985	0.0121986	0.242705	-2.89923
Unk	0.464778	5.98861	3.28812	0.0122287	0.242705	-2.87063
Eif3f	-0.736046	7.46981	-3.28128	0.0123489	0.242705	-2.92806
Pitrm1	-0.774276	6.67524	-3.27996	0.0123723	0.242705	-2.90934
Medag	1.44039	5.15861	3.27771	0.0124121	0.242705	-2.79845
Zfp871	0.60195	6.30069	3.27698	0.0124251	0.242705	-2.90105
Rps2-ps10	-0.688389	9.55516	-3.27666	0.0124309	0.242705	-2.98505
Pcx	-1.30789	5.97051	-3.2753	0.0124552	0.242705	-2.87645
Ccnk	0.568415	5.66323	3.27396	0.012479	0.242705	-2.86863
Zfp292	0.481466	7.41285	3.27274	0.0125009	0.242705	-2.93917
Banf1	-0.675136	6.43102	-3.27079	0.0125357	0.242705	-2.91461
Synj1	0.756728	5.6072	3.26919	0.0125646	0.242705	-2.8687
Ints1	0.614762	7.01162	3.26771	0.0125912	0.242705	-2.93688
Jmjd1c	0.573882	7.33396	3.26753	0.0125944	0.242705	-2.94485
Numb	0.602405	5.55934	3.26699	0.0126043	0.242705	-2.87024
Anks1	0.59596	6.14523	3.26663	0.0126107	0.242705	-2.90896
Pigm	0.657563	5.67934	3.2662	0.0126185	0.242705	-2.88005
Osbp	-0.518027	5.69566	-3.25858	0.0127571	0.24405	-2.89398
Clip1	0.907151	5.14048	3.25616	0.0128013	0.24405	-2.8417
Dnajb5	0.555876	6.06272	3.25533	0.0128166	0.24405	-2.92142
D19Bwg1357e	-0.639395	6.60002	-3.25484	0.0128255	0.24405	-2.944
Cbfb	-0.739445	8.00628	-3.25304	0.0128588	0.244393	-2.98218
Taf15	0.69283	6.85261	3.24918	0.0129301	0.244576	-2.95971
Rps2	-0.447053	9.50129	-3.24896	0.0129343	0.244576	-3.02427
Brd8	0.626267	7.56636	3.24808	0.0129506	0.244576	-2.97878
Lgals1	-1.20135	6.3272	-3.2441	0.0130247	0.244932	-2.94323
Syt13	0.569929	8.38625	3.24202	0.0130638	0.245378	-3.00765
Sf1	-0.505323	7.45265	-3.23847	0.0131304	0.245889	-2.99
Rps23	-0.527605	7.90702	-3.23693	0.0131594	0.245889	-3.00329
Samd8	0.453761	5.924	3.23507	0.0131948	0.246109	-2.94377
Camsap2	0.484153	6.95763	3.2342	0.0132112	0.246129	-2.98446
Ppp6r3	-0.548582	7.38377	-3.23112	0.0132699	0.246219	-2.99909
Zfhx2	0.498051	6.01612	3.22933	0.013304	0.246219	-2.95709
Gm11361	-1.06713	5.56288	-3.22881	0.013314	0.246219	-2.91807
Trrap	0.567627	8.09183	3.2271	0.0133467	0.246219	-3.02219
Syne2	0.60262	8.01865	3.22481	0.0133908	0.246219	-3.02372
Vash1	0.836867	6.33169	3.22332	0.0134195	0.246219	-2.97813
Pkig	-0.595455	5.03498	-3.2207	0.0134702	0.246219	-2.88697
Zfp217	0.677895	5.26288	3.21972	0.0134891	0.246219	-2.91053
Dlgap4	0.480384	6.72458	3.21475	0.0135859	0.246516	-3.00682
Rpl37a	-0.497782	8.28675	-3.21134	0.0136527	0.246864	-3.05016
Nipbl	0.493627	7.45393	3.20237	0.0138302	0.24852	-3.04282
Tecta	2.8446	7.58686	3.20099	0.0138578	0.24852	-3.04324
Rtel1	0.484384	6.4285	3.19735	0.0139307	0.24852	-3.02275
Zmynd8	0.458141	7.46108	3.19716	0.0139344	0.24852	-3.05061
Tmsb4x	-0.762671	9.55428	-3.19549	0.0139681	0.24852	-3.10412
Fip1l1	0.561581	7.15727	3.19303	0.0140176	0.24852	-3.04932
Ganab	-0.716219	7.59221	-3.19151	0.0140484	0.24852	-3.06205
Ino80	0.492785	5.85886	3.19116	0.0140555	0.24852	-3.00305
Ubr4	0.521966	8.51637	3.19014	0.0140762	0.24852	-3.08687
Rps5	-0.827612	9.52394	-3.18594	0.0141617	0.24852	-3.11742
D030056L22Rik	-0.519018	5.44272	-3.18065	0.0142703	0.248563	-2.98612
Sympk	0.511736	7.43723	3.17961	0.0142918	0.248563	-3.07573
Fnip2	0.565338	5.09838	3.17934	0.0142973	0.248563	-2.95355
Nr2f2	0.563739	5.22225	3.17915	0.0143011	0.248563	-2.96654
Cep170	0.438606	8.18163	3.17901	0.0143041	0.248563	-3.09495
Ylpm1	0.6074	7.24808	3.17747	0.014336	0.248563	-3.07426
Setbp1	0.613407	7.15741	3.17743	0.0143367	0.248563	-3.07212
Gm13826	-0.455043	7.20666	-3.17517	0.0143837	0.248563	-3.07669
Hip1	0.958296	7.07288	3.17466	0.0143943	0.248563	-3.07378
Sptbn2	-0.576987	7.1566	-3.17094	0.0144717	0.249135	-3.08161
Stx4a	-0.744532	5.05717	-3.17071	0.0144766	0.249135	-2.95883
Sdc2	-0.742568	5.87642	-3.1682	0.0145291	0.249381	-3.03504
Rpl35	-0.440217	7.99159	-3.16773	0.0145391	0.249381	-3.10675
Prkab2	0.485124	5.02625	3.16706	0.0145532	0.249381	-2.9643
Rps28	-0.536376	7.96627	-3.16332	0.0146321	0.24993	-3.11258
Uhrf1bp1l	0.499716	6.15975	3.1625	0.0146492	0.24993	-3.0619
Sbno1	0.611527	7.57478	3.16235	0.0146526	0.24993	-3.10438
Zfp26	0.516927	6.49474	3.16162	0.0146681	0.24993	-3.0771
Jmjd6	0.470857	5.50423	3.15946	0.0147139	0.24993	-3.02256
Rpl29	-0.452745	9.14255	-3.15935	0.0147162	0.24993	-3.14721
Fyn	0.577817	6.92535	3.15454	0.014819	0.24993	-3.09998
Pxdn	0.956949	6.39238	3.15392	0.0148322	0.24993	-3.08076
Zfp488	0.602843	6.07672	3.15346	0.0148422	0.24993	-3.06994
Sec24c	0.406575	7.15814	3.15337	0.014844	0.24993	-3.10748
Thap11	-0.65444	5.61247	-3.15307	0.0148504	0.24993	-3.03886
Rnd2	-0.921368	8.17001	-3.1506	0.0149036	0.250491	-3.13616
Prex1	0.959393	7.30772	3.14547	0.0150146	0.250491	-3.12248
Prdx5	-0.970503	5.66943	-3.14233	0.0150832	0.250491	-3.05414
Diap1	0.484782	5.50934	3.14217	0.0150866	0.250491	-3.04799
Pan2	0.763582	6.54713	3.14167	0.0150977	0.250491	-3.10674
Gm2000	-0.427272	8.00357	-3.14151	0.0151011	0.250491	-3.14558
Gins4	-0.614167	5.43794	-3.1413	0.0151057	0.250491	-3.04158
Rlf	0.479773	6.40724	3.14051	0.0151229	0.250491	-3.10499
Arf6	0.55839	6.67287	3.13966	0.0151417	0.250491	-3.11491
Usp34	0.439645	8.05221	3.13485	0.0152474	0.251065	-3.15655
Dync1h1	0.604164	9.48365	3.13191	0.0153126	0.251369	-3.19603
Mef2a	1.53396	6.60463	3.12965	0.0153629	0.251369	-3.1192
Elavl2	0.558986	7.11866	3.12757	0.0154093	0.251369	-3.14431
Arhgef1	0.718842	6.45921	3.12581	0.0154485	0.251369	-3.12691
Mkl2	0.582907	5.28541	3.12331	0.0155046	0.251369	-3.05345
Ei24	-0.405213	6.65636	-3.12264	0.0155198	0.251369	-3.1396
Tnrc6c	0.536778	6.58839	3.12101	0.0155566	0.251369	-3.13967
Foxred2	0.612283	5.45682	3.11946	0.0155916	0.251369	-3.07494
Smurf1	0.513158	5.45099	3.11724	0.0156419	0.251369	-3.07879
Cep350	0.448882	6.5156	3.11281	0.0157427	0.252195	-3.14962
Capn15	0.531748	5.34612	3.1108	0.0157887	0.252195	-3.07826
Cbll1	0.584943	5.1813	3.10929	0.0158234	0.252195	-3.06312
Nhlh1	0.82617	7.2302	3.10925	0.0158243	0.252195	-3.17381
mt-Rnr1	-0.929668	7.14142	-3.1082	0.0158484	0.252195	-3.17296
Adarb2	-0.942766	5.0436	-3.1082	0.0158485	0.252195	-3.04415
Med23	0.527979	6.0034	3.1081	0.0158507	0.252195	-3.13279
Ddx49	-0.545377	5.87627	-3.10648	0.0158881	0.252288	-3.1273
Rpl10a	-0.498979	8.01948	-3.1015	0.0160033	0.253115	-3.20485
Itfg1	-0.475791	6.57066	-3.10076	0.0160207	0.25314	-3.16886
Vwf	1.4753	5.14684	3.09339	0.0161931	0.254603	-3.0612
Kdm2b	0.445201	6.57967	3.09304	0.0162015	0.254603	-3.18079
Pgam1	-0.582124	7.86076	-3.09024	0.0162675	0.254603	-3.21744
Sema6a	0.857566	6.38049	3.08751	0.0163322	0.254603	-3.17854
Tle1	-0.527586	7.14423	-3.08709	0.0163422	0.254603	-3.20443
1810041L15Rik	2.39565	5.20083	3.08628	0.0163615	0.254603	-3.04075
Rela	-0.457175	5.08251	-3.0852	0.0163873	0.254663	-3.08938
Lama5	1.95831	7.91162	3.08236	0.0164552	0.255222	-3.22967
Pcnt	0.469862	6.29657	3.07701	0.0165836	0.25658	-3.1936
Lrrn2	0.633998	5.68572	3.07534	0.016624	0.25658	-3.15808
Bptf	0.482291	7.87294	3.07455	0.0166432	0.25658	-3.24085
Fbxo21	0.553238	6.97077	3.07398	0.016657	0.25658	-3.21944
Ngfr	1.07222	6.7215	3.07275	0.0166868	0.25658	-3.21219
Nol9	0.451884	5.76496	3.06637	0.0168427	0.257981	-3.17899
Pramef8	0.462797	5.41013	3.06434	0.0168925	0.257981	-3.15267
Arl6ip1	-0.721785	7.86389	-3.06275	0.0169317	0.257981	-3.25807
mt-Nd1	-0.676141	11.327	-3.06172	0.0169572	0.257981	-3.35023
Eif1ad	-0.607664	5.02167	-3.05911	0.0170219	0.257981	-3.11854
Hsp90aa1	0.453706	10.3205	3.0574	0.0170644	0.257981	-3.32816
Utp20	0.644408	6.40838	3.0545	0.0171368	0.257981	-3.23011
Btg2	0.573738	5.6725	3.05275	0.0171806	0.257981	-3.19078
Adarb1	0.997462	5.30861	3.05227	0.0171925	0.257981	-3.15148
Pfkl	0.796487	6.626	3.05114	0.017221	0.257981	-3.2423
Fbxo11	0.429886	6.85073	3.04987	0.0172528	0.257981	-3.252
Alkbh1	0.654387	5.37778	3.04523	0.0173701	0.257981	-3.17504
Ankrd16	0.568261	5.737	3.0444	0.017391	0.257981	-3.20797
Pds5b	0.639356	7.72884	3.04427	0.0173945	0.257981	-3.28199
Gm4117	0.64107	6.03185	3.04215	0.0174484	0.257981	-3.22999
Dpf2	-0.57039	6.48008	-3.04135	0.0174688	0.257981	-3.25262
Rpl15	-0.388901	7.89318	-3.04096	0.0174786	0.257981	-3.29099
Rpl7	-0.412963	10.3112	-3.03999	0.0175035	0.257981	-3.35377
Mpst	-0.658222	5.62982	-3.03907	0.017527	0.257981	-3.20662
Rpl13a	-0.745738	10.0226	-3.03678	0.0175856	0.257981	-3.35078
Pdzd8	-0.685667	5.42162	-3.03647	0.0175935	0.257981	-3.19182
Rapgef6	0.87772	6.05391	3.03632	0.0175976	0.257981	-3.23686
9430015G10Rik	0.634561	5.64693	3.03614	0.0176022	0.257981	-3.21248
Baz1b	0.554589	8.63341	3.03487	0.0176347	0.257981	-3.31868
Ptgfrn	1.59373	7.86399	3.03375	0.0176636	0.257981	-3.30064
Sort1	0.663381	6.69821	3.03249	0.0176961	0.25814	-3.27284
Ralgapa2	0.939618	6.65582	3.02831	0.0178046	0.25856	-3.27613
Ttll5	0.550015	5.04053	3.02422	0.0179115	0.25856	-3.17163
Map4k5	0.522309	6.08888	3.02397	0.017918	0.25856	-3.26108
Dapk1	0.666709	6.3746	3.02392	0.0179193	0.25856	-3.27358
Bgn	-1.44056	6.00156	-3.02261	0.0179536	0.25856	-3.24285
Abca1	0.810942	6.25298	3.02248	0.017957	0.25856	-3.26874
Pdcd11	-0.48839	6.31625	-3.02235	0.0179603	0.25856	-3.27473
Mpnd	-0.614181	6.83115	-3.02173	0.0179766	0.25856	-3.29257
Kmt2a	0.824077	8.37167	3.0217	0.0179775	0.25856	-3.33143
Soga3	0.488676	6.57298	3.01821	0.0180695	0.25965	-3.29051
Pclo	0.714451	5.66382	3.01438	0.018171	0.260407	-3.24448
Phc3	0.519196	6.08945	3.00966	0.0182969	0.26151	-3.28222
Srrm2	0.500363	9.81598	3.00731	0.0183599	0.262177	-3.3891
Akap8l	0.537315	5.20634	3.0064	0.0183845	0.262295	-3.21607
Smek1	0.581713	6.95212	3.00344	0.0184642	0.262714	-3.32295
Pole3	-0.406644	6.2939	-3.00032	0.018549	0.262714	-3.30676
E2f8	0.566078	5.0919	3.00005	0.0185561	0.262714	-3.21238
Heatr5a	0.603721	5.46883	2.99818	0.018607	0.262714	-3.25314
Dmxl1	0.825124	6.78842	2.99804	0.0186108	0.262714	-3.32586
Ulk1	0.429646	6.5392	2.99732	0.0186304	0.262714	-3.32041
Fam193a	0.499582	6.2516	2.99722	0.0186332	0.262714	-3.30881
Ccdc104	-0.455129	5.79849	-2.99686	0.018643	0.262714	-3.28349
Nat10	0.423896	6.17708	2.99545	0.0186816	0.262714	-3.30838
Timp3	1.13098	5.42485	2.99462	0.0187043	0.262714	-3.24371
D14Abb1e	0.60289	6.61277	2.99346	0.0187363	0.262714	-3.32788
Fam135a	0.624592	6.26585	2.99188	0.0187796	0.262784	-3.31629
Camta1	0.52202	7.07103	2.98961	0.0188421	0.263428	-3.34643
Adrbk1	-0.646855	6.21165	-2.98882	0.0188639	0.263459	-3.318
Rps16	-0.451917	9.27208	-2.98686	0.0189185	0.263576	-3.40565
Fnip1	0.504146	5.77571	2.98382	0.0190029	0.263682	-3.30042
Gtf2ird1	0.437534	6.12385	2.98317	0.019021	0.263682	-3.32368
Pten	-0.58822	6.85884	-2.97986	0.0191135	0.263682	-3.35523
Dopey1	0.477691	5.52273	2.9783	0.0191574	0.263682	-3.28855
Rpl19	-0.39667	9.77447	-2.9778	0.0191714	0.263682	-3.43192
Ppp1r12a	0.609268	6.17592	2.97765	0.0191755	0.263682	-3.33307
Zic4	0.457188	6.88824	2.97749	0.0191801	0.263682	-3.35978
Pgs1	0.442073	5.82078	2.97382	0.0192837	0.263682	-3.31888
Kars	-0.521565	7.68472	-2.97021	0.019386	0.263871	-3.39041
Tbk1	0.566317	5.49537	2.96897	0.0194214	0.263871	-3.29877
Ppip5k2	0.6178	6.22578	2.96854	0.0194338	0.263871	-3.34887
Tspan18	0.851966	5.84462	2.96612	0.0195028	0.264502	-3.32709
Sptb	1.07526	6.11585	2.96387	0.0195674	0.264788	-3.34402
mt-Nd4	-0.525895	11.4682	-2.96023	0.0196723	0.26584	-3.50582
Syngap1	0.691954	5.11959	2.95887	0.0197115	0.26584	-3.27344
Nampt	0.519142	6.82922	2.95731	0.0197569	0.266229	-3.38801
Cntrob	0.545452	5.42077	2.95561	0.0198063	0.266415	-3.31184
R3hdm2	0.450414	6.84125	2.95481	0.0198296	0.266415	-3.39211
Zmynd11	-0.738703	7.6896	-2.9536	0.0198648	0.26656	-3.41521
Fbxw7	0.44878	5.17972	2.95148	0.0199268	0.266723	-3.2945
Kdm2a	-0.405856	6.95469	-2.94662	0.0200696	0.267306	-3.40717
Pds5a	0.528091	7.26067	2.94659	0.0200705	0.267306	-3.41483
Nrcam	0.933215	6.70534	2.94564	0.0200988	0.267395	-3.39998
Lrrc16b	0.462355	6.17466	2.94524	0.0201105	0.267395	-3.38205
Ankrd17	0.440526	7.69932	2.94371	0.0201557	0.267774	-3.43006
Fam13b	0.551296	5.66939	2.94248	0.0201922	0.268037	-3.35259
9030624J02Rik	-0.55672	5.97687	-2.94136	0.0202255	0.268108	-3.37602
Kif13b	0.672406	5.00258	2.94005	0.0202646	0.268108	-3.28793
Gm3764	-0.686641	5.95235	-2.93576	0.0203928	0.268695	-3.38144
Sart3	0.460769	6.85471	2.93178	0.0205128	0.268949	-3.42655
Vdac3	-0.537763	7.92592	-2.93072	0.0205448	0.269149	-3.45518
Uhmk1	0.478904	6.95206	2.92917	0.0205917	0.269543	-3.43295
Rps11	-0.637924	9.04256	-2.92823	0.0206203	0.269697	-3.48716
Incenp	-0.540103	6.45575	-2.92523	0.0207117	0.269931	-3.42328
Hmgxb3	0.42244	5.48488	2.92516	0.0207136	0.269931	-3.3637
Slc20a1	0.389104	6.67193	2.92421	0.0207428	0.269931	-3.4328
Rpl11	-0.424917	9.45164	-2.92394	0.0207509	0.269931	-3.50381
Hspa4l	0.485127	5.48828	2.91957	0.0208849	0.270727	-3.37161
Zdhhc21	0.790977	6.80872	2.91648	0.0209802	0.270865	-3.44724
Igf1r	1.81233	6.41883	2.9164	0.0209826	0.270865	-3.4183
Ambra1	0.474199	6.57896	2.91329	0.021079	0.271704	-3.44583
Gnai2	-0.426206	8.41095	-2.91073	0.0211589	0.27185	-3.49749
Pfkfb2	0.506937	5.53842	2.91025	0.0211737	0.27185	-3.38954
Eef1d	-0.39554	7.45277	-2.90971	0.0211907	0.27185	-3.47431
Kif20a	0.410207	7.06762	2.90966	0.0211921	0.27185	-3.46482
Rgs5	0.705169	5.46889	2.90612	0.0213031	0.272654	-3.38668
Usp33	0.428616	6.81344	2.90382	0.0213753	0.272654	-3.46691
Med20	0.479638	5.67748	2.90284	0.0214065	0.272654	-3.41233
Tiam1	0.829845	5.40222	2.90236	0.0214216	0.272654	-3.38361
Ssh2	0.423421	5.95927	2.90131	0.0214548	0.272654	-3.43515
Zfp397	0.622485	6.73551	2.90073	0.0214731	0.272654	-3.46889
Clasrp	0.553821	5.15364	2.90064	0.0214761	0.272654	-3.36482
Gpc2	0.66312	6.09842	2.89997	0.0214971	0.272705	-3.443
Cnksr2	0.593053	5.73015	2.89931	0.0215183	0.272758	-3.42052
Polr3a	0.445393	5.53939	2.89861	0.0215404	0.272822	-3.40744
Ino80d	0.599704	6.45558	2.89683	0.0215969	0.272886	-3.46509
Ap3b2	-1.02997	6.83758	-2.89553	0.0216386	0.272886	-3.47806
Nsa2	-0.468926	6.5361	-2.89524	0.0216476	0.272886	-3.47099
Nfya	0.408868	6.52138	2.89193	0.0217537	0.273792	-3.47577
Luzp1	0.476458	6.3914	2.88995	0.0218173	0.274378	-3.4735
Arid2	0.401852	7.73281	2.88835	0.021869	0.274713	-3.51313
Ccdc97	0.529162	5.62429	2.88806	0.0218783	0.274713	-3.42931
Ntrk3	-1.1857	5.94629	-2.88527	0.0219689	0.274989	-3.44685
Uso1	0.504481	6.39205	2.88383	0.0220154	0.275141	-3.48243
Nfasc	1.17108	5.65109	2.87917	0.0221676	0.275516	-3.43327
Fam192a	-0.493285	5.92161	-2.87876	0.0221812	0.275516	-3.4656
Atl3	-0.575593	5.68109	-2.87781	0.0222121	0.275516	-3.44869
Smc3	-0.474182	7.57767	-2.87747	0.0222233	0.275516	-3.52537
Gm26880	0.864495	7.91375	2.87739	0.0222259	0.275516	-3.53409
Rps18	-0.358	9.00857	-2.87688	0.0222426	0.275516	-3.56287
Taf5l	-0.40083	6.08725	-2.87556	0.0222861	0.275516	-3.48101
Ndufc2	-0.674286	6.06919	-2.87486	0.0223091	0.275516	-3.47851
Cstf2t	-0.538781	5.92892	-2.87037	0.0224578	0.275516	-3.47806
Map4k3	0.432283	6.13119	2.86949	0.0224871	0.275516	-3.49203
2700049A03Rik	0.538117	5.23408	2.86859	0.022517	0.275516	-3.42064
Ptchd2	-1.33368	5.24366	-2.86716	0.0225646	0.275516	-3.40555
Lig3	0.423387	6.90435	2.86651	0.0225862	0.275516	-3.5247
Fat3	0.773836	5.374	2.86626	0.0225945	0.275516	-3.43524
Rcn3	-0.762637	5.35898	-2.86498	0.0226376	0.275516	-3.43566
Cdk12	0.564717	6.01331	2.86451	0.0226532	0.275516	-3.49164
Atad2b	0.71424	5.26162	2.86399	0.0226707	0.275516	-3.4277
Enox1	0.658775	5.08381	2.86299	0.0227042	0.275516	-3.41023
Cldn2	1.21438	5.08465	2.86125	0.0227627	0.275516	-3.40025
Tmem242	-0.468048	5.49176	-2.86078	0.0227784	0.275516	-3.45882
Camta2	0.513211	5.01996	2.8595	0.0228217	0.275516	-3.41022
Pla2g6	0.541521	5.48067	2.85743	0.0228918	0.275516	-3.46173
Gm26905	0.711505	8.42504	2.85628	0.0229308	0.275516	-3.57874
Rcor1	0.50401	6.55325	2.85306	0.0230403	0.275516	-3.53414
Ehd1	-0.930095	6.83544	-2.85115	0.0231054	0.275516	-3.54429
Scyl1	-0.534491	5.24142	-2.84845	0.0231979	0.275516	-3.45134
Nemf	0.550481	6.41475	2.84643	0.0232675	0.275516	-3.53851
Foxn2	0.535911	6.03101	2.84507	0.0233144	0.275516	-3.52174
Hectd1	0.541296	7.81482	2.84439	0.0233378	0.275516	-3.58067
Naa25	0.634023	6.60835	2.84396	0.0233525	0.275516	-3.54894
Dot1l	0.574447	7.2081	2.84378	0.023359	0.275516	-3.56613
Ranbp2	0.57449	7.96401	2.84324	0.0233774	0.275516	-3.58624
G6pdx	-0.504326	6.38498	-2.84271	0.0233959	0.275516	-3.54308
D17Wsu104e	-0.405868	5.57507	-2.84155	0.0234362	0.275516	-3.49506
Pde7a	0.473088	6.77177	2.84099	0.0234555	0.275516	-3.55898
Rictor	0.474884	6.1931	2.84015	0.0234848	0.275561	-3.53839
Thsd7a	1.5392	6.37067	2.83911	0.0235211	0.275561	-3.53547
Appl2	0.499234	6.94079	2.83733	0.0235832	0.275561	-3.56894
Brd4	0.457838	7.08941	2.83672	0.0236044	0.275561	-3.57368
Stk11ip	0.522	5.29363	2.83648	0.0236128	0.275561	-3.47432
Prdx4	-0.565052	6.67621	-2.83462	0.023678	0.275561	-3.56514
Enah	0.582522	6.91128	2.83414	0.0236949	0.275561	-3.57281
Sfrp1	-0.570768	10.5458	-2.83032	0.0238294	0.275561	-3.67331
Ero1l	0.431577	5.19107	2.83002	0.02384	0.275561	-3.47402
Zfr	0.449675	7.44803	2.82972	0.0238505	0.275561	-3.59316
Mgat5b	0.987991	6.31936	2.82787	0.023916	0.275561	-3.55748
B4galt2	0.6863	5.03344	2.82543	0.0240026	0.275561	-3.45899
Slc25a23	-0.474173	6.91222	-2.8254	0.0240039	0.275561	-3.58591
Ankrd44	0.630624	5.18147	2.82258	0.0241044	0.275561	-3.48128
Ndufc1	-0.414253	5.20832	-2.8219	0.0241289	0.275561	-3.48814
Cdc7	0.724726	5.96216	2.82164	0.0241379	0.275561	-3.55006
Cpsf7	-0.532448	6.44835	-2.82146	0.0241446	0.275561	-3.57689
Zfp157	0.63285	5.65338	2.82086	0.0241659	0.275561	-3.52968
Gpr56	-0.808351	7.73086	-2.81994	0.0241989	0.275561	-3.61499
Ago2	0.493302	7.70671	2.81648	0.0243235	0.276391	-3.61946
Gm14494	-0.539816	5.35979	-2.81172	0.024496	0.277367	-3.51756
5430416N02Rik	0.593329	5.0914	2.81047	0.0245413	0.277637	-3.48932
Ppp1r10	0.455735	6.62457	2.80993	0.0245609	0.277637	-3.60075
Zfp407	0.533992	5.247	2.80756	0.0246474	0.278099	-3.51179
Dhx37	0.476482	5.28288	2.80624	0.0246957	0.278235	-3.51834
Nutf2-ps1	-0.515951	6.62975	-2.80581	0.0247115	0.278235	-3.60662
Ccdc124	-0.536055	5.72066	-2.80488	0.0247459	0.278333	-3.56
Hells	-0.79221	6.6149	-2.80463	0.024755	0.278333	-3.60652
Gm4944	0.450454	5.11843	2.80388	0.0247827	0.278428	-3.50395
Nbeal1	0.63951	5.5725	2.80248	0.0248341	0.278428	-3.54977
Uqcrc2	-0.689749	7.01679	-2.80071	0.0248996	0.278428	-3.62515
Ndufb5	-0.37841	6.21224	-2.80063	0.0249025	0.278428	-3.59869
Ncor2	0.435247	9.4079	2.79866	0.0249753	0.278631	-3.6898
Zbtb6	0.520874	5.57829	2.79802	0.0249992	0.278631	-3.55842
Coro2b	0.587759	7.70774	2.79797	0.0250011	0.278631	-3.6471
Lamp2	-0.506278	7.13946	-2.79779	0.0250076	0.278631	-3.63283
Wdr47	0.488381	5.87692	2.79502	0.0251109	0.278899	-3.58647
Prpf40b	0.467545	5.87224	2.79147	0.0252436	0.278899	-3.59159
Upf2	0.47415	6.04826	2.79142	0.0252455	0.278899	-3.60285
Cetn2	-0.638892	5.35134	-2.79077	0.02527	0.278899	-3.54632
B2m	-1.12593	7.51668	-2.79019	0.0252915	0.278899	-3.65373
Rere	0.433898	7.3289	2.78759	0.0253895	0.279259	-3.65288
Rps6	-0.40526	10.342	-2.78592	0.0254527	0.279259	-3.73408
Gnb2l1	-0.375262	10.2995	-2.78344	0.0255464	0.279464	-3.73659
Tmod2	0.405802	7.90405	2.78326	0.0255533	0.279464	-3.6741
Sgip1	0.59403	5.46651	2.77997	0.0256788	0.27973	-3.57392
Mon2	0.549266	6.721	2.77664	0.0258061	0.279839	-3.65296
Rpl24	0.629736	5.07061	2.77652	0.0258107	0.279839	-3.53602
Ap3s2	-0.511162	6.18871	-2.77643	0.0258143	0.279839	-3.63246
Mtmr4	0.517782	7.32439	2.77554	0.0258485	0.279852	-3.6707
Zic1	0.461034	9.54897	2.77507	0.0258664	0.279852	-3.72876
Tead2	-0.677493	7.4248	-2.77372	0.0259184	0.280016	-3.67592
Ankhd1	0.425964	7.17111	2.77041	0.0260466	0.280645	-3.67446
Clasp1	0.40856	7.66867	2.7695	0.0260819	0.280645	-3.68849
Myo19	0.472298	5.00191	2.76803	0.0261387	0.280645	-3.54262
Fam49a	0.407106	5.79728	2.7677	0.0261517	0.280645	-3.6219
Espl1	0.557343	6.92538	2.76615	0.0262122	0.280883	-3.67438
Rapgef2	0.469113	5.39748	2.76544	0.0262399	0.280883	-3.59027
Atp8b2	0.78619	6.39841	2.7645	0.0262765	0.280883	-3.65758
Zkscan1	0.591562	7.00509	2.76445	0.0262784	0.280883	-3.67897
Cfdp1	-0.677762	7.08304	-2.76364	0.02631	0.280883	-3.68207
Gm10040	1.12285	5.76258	2.76354	0.0263141	0.280883	-3.61441
Mtf2	0.584407	6.41764	2.75565	0.0266248	0.282645	-3.67321
Msi2	0.428426	7.492	2.75543	0.0266335	0.282645	-3.70495
Wdr83	-0.482077	5.01624	-2.75484	0.0266573	0.282645	-3.56391
Nrxn1	0.614175	6.64681	2.75267	0.0267432	0.282645	-3.68607
Frs2	0.53952	5.8169	2.75259	0.0267464	0.282645	-3.64447
Scyl2	0.450875	5.8619	2.74928	0.0268786	0.283321	-3.6535
Clcn2	0.792617	5.08412	2.74699	0.0269706	0.283918	-3.57777
Clasp2	0.561339	7.59776	2.74611	0.027006	0.283966	-3.72159
mt-Atp6	-0.493058	12.0994	-2.74173	0.0271827	0.284314	-3.85323
Arl2bp	-0.511062	7.35654	-2.74098	0.0272131	0.284314	-3.72298
ATF7	0.662352	6.0232	2.74039	0.027237	0.284314	-3.67509
Ube2d1	0.445405	6.00025	2.74013	0.0272477	0.284314	-3.67628
Coro1c	0.534947	7.63801	2.73991	0.0272567	0.284314	-3.73187
Lss	0.418453	6.0025	2.73861	0.0273096	0.284384	-3.67887
Col11a1	0.739106	6.6175	2.73778	0.027343	0.284384	-3.70653
Phtf1	-0.440916	5.51928	-2.73734	0.027361	0.284384	-3.64376
Gnpat	-0.414433	7.35268	-2.73412	0.0274929	0.285107	-3.73313
BC005561	0.717827	5.15066	2.73185	0.0275859	0.285307	-3.60947
Ubxn2a	0.498233	5.48744	2.73003	0.0276611	0.285307	-3.65088
B3gat1	0.806897	6.21655	2.73	0.0276623	0.285307	-3.6998
Crybg3	0.924133	5.01169	2.72931	0.0276908	0.285307	-3.59199
Rpl4	-0.341204	10.8969	-2.72748	0.0277664	0.285307	-3.83781
Bach1	0.515578	5.69078	2.72257	0.0279704	0.285307	-3.67949
Tmem259	0.394544	6.53218	2.72207	0.0279912	0.285307	-3.72854
Kctd6	0.57121	5.88018	2.72207	0.0279913	0.285307	-3.69402
Zzef1	0.46594	6.30419	2.72076	0.0280459	0.285307	-3.72099
Zbtb39	0.581534	5.30298	2.72072	0.0280479	0.285307	-3.64518
Cep78	-0.591893	5.34401	-2.72034	0.0280639	0.285307	-3.64992
Uspl1	0.513006	5.94003	2.72005	0.0280758	0.285307	-3.70162
Sos2	0.577824	5.39572	2.71785	0.0281683	0.285307	-3.65906
Cldn12	0.6191	5.67043	2.71767	0.0281755	0.285307	-3.6838
Ncoa6	0.398699	7.00596	2.71667	0.0282179	0.285307	-3.75031
Phip	0.536132	7.95483	2.7162	0.0282375	0.285307	-3.77553
Ifrd1	0.508973	6.2101	2.7162	0.0282376	0.285307	-3.723
Trip11	0.548178	5.83866	2.71477	0.0282978	0.285307	-3.70205
Rnf214	0.657124	5.79043	2.71468	0.0283018	0.285307	-3.6974
Lingo1	0.660711	6.81203	2.71353	0.0283503	0.285307	-3.74939
Nfkb1	0.440426	5.393	2.71229	0.0284029	0.285307	-3.66867
Stxbp5	0.59565	5.97306	2.71169	0.0284283	0.285307	-3.71537
A230046K03Rik	0.607719	6.38147	2.71066	0.0284721	0.285307	-3.7384
Ube2q2	0.537399	5.88266	2.71049	0.0284794	0.285307	-3.71169
Chd6	0.426477	7.51422	2.70918	0.028535	0.285307	-3.77451
Pcnxl3	-0.433166	6.10236	-2.70864	0.0285578	0.285307	-3.72922
Trappc10	0.406539	6.21102	2.70858	0.0285607	0.285307	-3.73515
Luc7l	0.516298	7.35406	2.70746	0.0286083	0.285307	-3.77295
Mink1	0.442734	5.27831	2.7067	0.0286407	0.285307	-3.66494
Rc3h2	0.61798	6.94126	2.70641	0.0286532	0.285307	-3.7637
Ank2	0.853902	8.08636	2.70618	0.0286629	0.285307	-3.79385
Itpr1	0.671693	5.47297	2.70442	0.0287387	0.28564	-3.68505
Hmbox1	0.374708	6.53821	2.70092	0.0288892	0.28623	-3.76031
Pag1	1.21462	5.31115	2.69988	0.028934	0.286238	-3.66236
Trim39	0.506158	5.4045	2.6981	0.0290108	0.286567	-3.69006
Kmt2b	0.888954	7.45968	2.69503	0.0291446	0.286827	-3.7942
Zfp68	0.494603	6.52293	2.69426	0.029178	0.286924	-3.76916
8430427H17Rik	1.03967	5.23623	2.69357	0.0292082	0.286924	-3.66878
Fh1	-0.364641	6.465	-2.6876	0.0294697	0.287603	-3.77744
Rpl28	-0.86228	8.07825	-2.68722	0.0294866	0.287603	-3.82202
D930015E06Rik	0.557832	6.20294	2.68699	0.0294968	0.287603	-3.7656
Sepw1	-0.777954	7.04535	-2.68503	0.0295831	0.287958	-3.7981
Cog7	-0.513305	8.02904	-2.68148	0.0297408	0.288238	-3.82943
Mthfr	0.761233	5.06516	2.68145	0.029742	0.288238	-3.67239
Arhgap21	0.363125	7.79476	2.68136	0.0297459	0.288238	-3.8233
Xpot	0.503945	6.78742	2.67998	0.0298075	0.288238	-3.799
Zfp91	-0.624503	7.34448	-2.67994	0.0298092	0.288238	-3.81369
Pou4f1	1.05664	5.02761	2.6791	0.0298465	0.288238	-3.66517
Hspa9	0.443786	8.59325	2.67872	0.0298634	0.288238	-3.8485
Slc35e1	-0.478279	6.39241	-2.67865	0.0298666	0.288238	-3.78735
Sgcb	0.531006	5.50781	2.67564	0.0300015	0.28857	-3.73282
Cyb5b	-0.531684	7.50775	-2.67548	0.0300087	0.28857	-3.8246
Tsen34	-0.810514	6.44895	-2.67479	0.0300397	0.28857	-3.79278
Fzd7	0.952148	7.9291	2.67474	0.0300421	0.28857	-3.83675
Dad1	-0.447261	5.74052	-2.6729	0.0301245	0.288876	-3.75786
RP23-199B2.4	0.62184	6.26626	2.67242	0.0301461	0.288876	-3.78984
Msl2	0.388861	6.55631	2.67107	0.0302071	0.289238	-3.80534
Sf3b1	0.376202	9.07641	2.67061	0.0302279	0.289238	-3.873
Paxbp1	0.646665	6.48975	2.67039	0.030238	0.289238	-3.80258
Fancm	0.593428	5.50082	2.66957	0.0302749	0.289418	-3.7404
Prrc2b	0.527498	9.58498	2.66781	0.0303551	0.289591	-3.89041
Kif14	0.499269	5.54456	2.66616	0.03043	0.289591	-3.75073
Bckdha	-0.661473	6.01085	-2.66614	0.030431	0.289591	-3.78485
Urod	-0.472779	5.79695	-2.66547	0.0304614	0.289591	-3.77312
Uqcrh	-0.381906	7.04334	-2.66537	0.0304659	0.289591	-3.82777
Nktr	0.576007	7.72932	2.66511	0.0304777	0.289591	-3.8459
Cep192	0.53184	6.43448	2.66303	0.0305726	0.289591	-3.81206
Praf2	-0.508429	5.76774	-2.66261	0.030592	0.289591	-3.77468
Cntn2	1.89451	7.37968	2.66234	0.0306044	0.289591	-3.83954
Lphn2	0.599415	6.23707	2.66187	0.0306259	0.289591	-3.80428
Gm17131	0.659609	8.03407	2.66175	0.0306315	0.289591	-3.85895
Dnajb1	-0.560247	5.78331	-2.66164	0.0306365	0.289591	-3.77668
Atxn3	0.543054	5.47969	2.66074	0.0306776	0.28981	-3.75203
Agap3	0.472203	6.64555	2.65837	0.0307865	0.290124	-3.82691
Smim7	-0.389773	6.7422	-2.65789	0.0308088	0.290124	-3.8306
Tm9sf3	-0.598282	7.27779	-2.65778	0.0308142	0.290124	-3.84502
Rpl10	-0.479982	9.67362	-2.65732	0.0308351	0.290124	-3.90849
Phlpp1	0.432421	5.49774	2.65727	0.0308377	0.290124	-3.76017
Ppp2r5b	-0.641568	5.47933	-2.65612	0.0308905	0.290213	-3.75781
Xpo4	0.517147	5.73255	2.65584	0.0309037	0.290213	-3.78175
Hsd17b10	-0.654375	5.32575	-2.65571	0.0309094	0.290213	-3.74261
Fgfr1op	0.416066	5.24536	2.6534	0.0310168	0.290521	-3.74029
Atp5h	-0.340736	7.28432	-2.65204	0.0310801	0.290521	-3.85385
Fasn	0.346082	9.54438	2.65132	0.0311134	0.290521	-3.91403
Gm10288	-0.563083	6.36417	-2.65132	0.0311135	0.290521	-3.82626
Srf	0.38441	5.82417	2.65024	0.0311637	0.290521	-3.79826
Ahdc1	0.589285	6.16351	2.6496	0.0311936	0.290572	-3.81891
Kcnd3	1.72524	5.66616	2.64881	0.0312305	0.290747	-3.75787
Rufy2	0.552546	5.666	2.64648	0.0313396	0.290957	-3.7897
Smc2	0.455315	8.50516	2.64521	0.0313994	0.290957	-3.89633
9330159F19Rik	0.512125	6.39802	2.64309	0.0314992	0.291034	-3.84036
Tet1	0.580301	6.32943	2.64242	0.031531	0.291034	-3.83784
Cltb	-1.17046	7.28396	-2.64214	0.0315443	0.291034	-3.86818
Wipf2	0.405564	5.38811	2.64045	0.031624	0.291034	-3.77462
Mtch1	-0.380043	7.57907	-2.63626	0.031823	0.291135	-3.88496
H2afv	-0.475667	7.23472	-2.63625	0.0318239	0.291135	-3.87609
Nup155	0.40992	7.1054	2.63577	0.0318468	0.291135	-3.87349
Ythdc1	0.514665	6.8778	2.63562	0.0318537	0.291135	-3.8676
Jak2	-0.597748	5.2011	-2.63461	0.0319021	0.291318	-3.76081
Cbl	0.715299	5.49035	2.63432	0.0319158	0.291318	-3.7898
Bmpr2	0.453407	5.86534	2.63311	0.0319738	0.291318	-3.8261
Gng10	-0.41772	6.04152	-2.63243	0.0320062	0.291318	-3.83903
Dock7	0.472854	7.26278	2.63236	0.0320098	0.291318	-3.88263
Myo10	1.44783	5.76401	2.63162	0.0320454	0.291391	-3.80113
Tgfbrap1	0.355703	5.95442	2.6293	0.0321568	0.291684	-3.83866
Npc2	-0.373173	7.42228	-2.6286	0.0321907	0.291684	-3.89233
Tmem234	-0.405588	6.27974	-2.6283	0.032205	0.291684	-3.85787
Phf12	0.343136	6.37263	2.62743	0.0322474	0.291903	-3.8636
Pcdha2	0.945807	6.04026	2.6259	0.0323213	0.292406	-3.84198
Rnf111	0.47162	5.61031	2.62527	0.0323516	0.292429	-3.8173
Gnao1	-0.499142	7.62128	-2.62447	0.0323904	0.292429	-3.9037
Elmsan1	0.512261	5.54945	2.62372	0.0324271	0.292493	-3.81374
Usp16	0.454404	5.63249	2.62232	0.0324953	0.292763	-3.82372
Zfp335	0.409252	5.43263	2.6212	0.0325498	0.292763	-3.80742
Ep300	0.519353	7.00053	2.62026	0.0325957	0.292763	-3.89381
Rgma	2.31724	5.85623	2.62021	0.0325983	0.292763	-3.79678
Gm9864	0.844721	6.03201	2.61913	0.0326509	0.293071	-3.85314
Ndufa6	-0.555145	5.22011	-2.61839	0.0326873	0.293234	-3.78752
Kif5b	0.538944	8.04888	2.61588	0.0328103	0.29368	-3.92792
Slc39a14	0.606144	5.32442	2.61439	0.0328838	0.294173	-3.80409
Zfp318	0.384638	6.35007	2.61356	0.032925	0.294213	-3.88305
Aco1	-0.398107	6.92313	-2.61207	0.0329988	0.294232	-3.90401
Cenpe	0.55208	7.52161	2.61203	0.0330006	0.294232	-3.91972
Ireb2	0.516225	7.53429	2.61002	0.0331001	0.294685	-3.92303
Zbtb43	0.431935	5.44542	2.60643	0.0332789	0.295563	-3.8303
Epc1	0.440835	6.18869	2.60536	0.0333327	0.295751	-3.88724
Hsbp1	-0.438018	7.223	-2.60305	0.0334484	0.296247	-3.92532
Socs7	0.438211	6.68772	2.60199	0.0335016	0.296347	-3.91233
Rab3gap2	0.441265	6.00738	2.6004	0.0335813	0.296347	-3.88429
Taldo1	-0.600071	6.65771	-2.5994	0.0336318	0.296347	-3.91449
Surf4	-0.371036	6.78934	-2.59871	0.0336669	0.296347	-3.9202
Foxj3	0.366094	6.39382	2.59841	0.0336817	0.296347	-3.90754
Smcr8	0.457367	6.26868	2.59657	0.0337751	0.29655	-3.9042
Commd1	-0.446808	5.89563	-2.59595	0.0338068	0.29655	-3.88354
Ndufa7	-0.423657	5.63088	-2.59508	0.0338505	0.29655	-3.86443
Tcof1	0.474106	6.55601	2.59426	0.0338926	0.29655	-3.91938
Rpl18	-0.679415	9.22159	-2.59396	0.0339076	0.29655	-3.99151
Zc3h11a	0.398307	7.1598	2.59252	0.0339813	0.296702	-3.93941
Slc25a5	-0.373288	8.62422	-2.59058	0.0340803	0.296843	-3.9812
Tcf25	-0.417945	8.54309	-2.59025	0.0340969	0.296843	-3.97955
5830417I10Rik	0.433126	6.78549	2.58925	0.0341486	0.296843	-3.93424
Ckap5	0.421648	8.60464	2.58812	0.0342064	0.296843	-3.98435
Cnpy3	-0.389944	5.44067	-2.58673	0.0342776	0.296843	-3.85951
4931406P16Rik	0.740675	6.11636	2.58595	0.034318	0.296843	-3.90906
Ebf3	-0.416075	7.82899	-2.58576	0.0343276	0.296843	-3.96702
Cmtm4	-0.808954	8.08663	-2.58546	0.0343434	0.296843	-3.97433
Setd2	0.40964	7.51286	2.58528	0.0343524	0.296843	-3.95937
Fam13c	0.927549	5.02641	2.5851	0.0343621	0.296843	-3.80561
Cpsf4	0.436136	5.70747	2.58406	0.0344156	0.296843	-3.88693
Celsr3	0.343788	8.01587	2.58365	0.0344368	0.296843	-3.97523
Ankib1	0.436384	6.0794	2.58277	0.0344823	0.296843	-3.91491
Sfmbt1	0.460079	5.72893	2.5827	0.0344861	0.296843	-3.89058
Gcn1l1	0.476101	7.6463	2.58259	0.0344915	0.296843	-3.96689
Fnbp4	0.409238	7.16799	2.58207	0.0345185	0.296863	-3.95519
Slc35e2	0.42429	5.43369	2.58025	0.0346132	0.29737	-3.86795
Thyn1	-0.522299	5.442	-2.57852	0.0347032	0.297449	-3.8704
Tmem178b	0.521485	6.85605	2.57697	0.0347841	0.297449	-3.9544
Zfp608	0.469502	6.02564	2.57573	0.0348488	0.297449	-3.92179
Ctsz	-0.573624	6.58605	-2.57537	0.0348677	0.297449	-3.94793
Smg7	0.41613	6.80102	2.57532	0.0348702	0.297449	-3.95543
Cep76	0.484426	5.0169	2.57396	0.0349419	0.297449	-3.82962
Ankrd28	0.39633	5.79931	2.57365	0.0349581	0.297449	-3.90996
Gm15487	-0.511275	6.4362	-2.57111	0.0350919	0.298272	-3.94895
Sox12	-0.642294	6.66496	-2.57033	0.0351327	0.298302	-3.95786
Irf2bp2	0.489507	6.22093	2.56971	0.0351655	0.298422	-3.94155
Psmd13	-0.771266	6.49369	-2.569	0.035203	0.298425	-3.95254
Gpatch8	0.394934	6.88257	2.56709	0.0353043	0.298967	-3.96999
Pagr1a	-0.844684	5.76613	-2.56627	0.0353481	0.299179	-3.91265
Grcc10	-0.698714	6.5292	-2.56416	0.0354601	0.299272	-3.96175
Gpx1	-0.449671	6.53531	-2.56346	0.0354974	0.299322	-3.96444
Higd1a	0.44407	5.49124	2.56223	0.035563	0.299322	-3.9
Rasa3	-0.431897	6.04352	-2.56214	0.0355682	0.299322	-3.94354
Suv420h1	-0.549996	6.35082	-2.5621	0.0355704	0.299322	-3.95854
Hsph1	0.645517	7.81837	2.5602	0.0356722	0.299491	-4.00492
Traf3	0.42975	5.68151	2.56018	0.0356729	0.299491	-3.92024
Mvd	-0.402661	5.28013	-2.55923	0.0357242	0.299619	-3.88341
Pnn	0.544934	7.68279	2.55871	0.035752	0.299619	-4.00353
Shprh	0.509678	6.52881	2.55813	0.0357831	0.299619	-3.97198
Bai1	-0.459843	5.8015	-2.55795	0.0357927	0.299619	-3.93305
Ahcyl2	0.490949	5.4821	2.55574	0.0359118	0.299673	-3.90818
Hspa5	0.402108	8.90622	2.55149	0.0361421	0.300707	-4.04696
Asxl2	0.484261	6.34743	2.55142	0.036146	0.300707	-3.97474
Ptpn4	0.639834	5.14625	2.54955	0.0362479	0.301226	-3.87883
Lrig2	0.518595	5.19403	2.54345	0.0365818	0.302821	-3.89539
Socs4	0.448237	6.0981	2.54319	0.0365961	0.302821	-3.97468
Ncoa3	0.410264	5.14832	2.54294	0.0366099	0.302821	-3.89215
Sned1	1.47713	6.46017	2.54204	0.0366597	0.303076	-3.9825
Pank3	0.406584	7.40547	2.5387	0.0368442	0.303402	-4.02606
Slc4a7	0.505386	6.39316	2.53571	0.0370107	0.303664	-3.99999
Asna1	-0.40351	6.80615	-2.53515	0.0370416	0.303664	-4.01531
Son	0.562858	9.56456	2.53374	0.0371203	0.303664	-4.09075
Mex3d	0.506877	6.39701	2.5336	0.037128	0.303664	-4.00328
Golga4	0.525162	6.86373	2.53349	0.0371343	0.303664	-4.01937
Arhgef12	0.640468	7.97609	2.53226	0.0372034	0.303672	-4.05084
Stk38l	0.476883	5.00993	2.53222	0.0372056	0.303672	-3.89009
L3mbtl3	0.646836	5.51169	2.53149	0.0372466	0.303832	-3.94479
Aurkaip1	-0.412393	5.4352	-2.53058	0.0372976	0.303832	-3.94175
Tbp	0.369638	6.06146	2.52736	0.0374784	0.303832	-3.99662
Cad	0.526914	7.56684	2.52615	0.0375472	0.303832	-4.04904
Dip2a	0.409504	5.68643	2.52512	0.0376052	0.303832	-3.9728
Fut9	0.458573	6.2878	2.52433	0.0376501	0.303832	-4.01247
Stard9	0.488305	6.72317	2.52428	0.0376527	0.303832	-4.02903
Asns	0.780851	5.15243	2.52365	0.0376883	0.303832	-3.91545
Hnrnpul2	-0.522393	8.07001	-2.52313	0.0377183	0.303832	-4.06709
Rps26	-0.357294	8.96878	-2.52145	0.0378134	0.304217	-4.09349
Gtpbp2	0.387697	5.87478	2.52129	0.037823	0.304217	-3.99328
Pnpt1	0.618705	5.94762	2.5201	0.0378905	0.304343	-3.99782
Gm10231	-0.337095	7.46363	-2.51948	0.0379257	0.304343	-4.05618
Cdkn2c	-0.593701	5.25839	-2.51835	0.0379907	0.304343	-3.93862
Gipc1	-0.503369	5.78431	-2.5179	0.0380164	0.304343	-3.99059
Cacna1d	0.932807	5.11062	2.51499	0.0381835	0.304431	-3.91944
Smo	-0.445336	7.71017	-2.51402	0.038239	0.304431	-4.07089
Tmem132a	-0.647689	7.05325	-2.51387	0.0382475	0.304431	-4.0536
9430008C03Rik	0.545086	5.55996	2.51138	0.0383917	0.305039	-3.98066
Zfp281	0.348799	6.25037	2.51066	0.0384329	0.305039	-4.03169
Pum2	0.377905	8.33121	2.51063	0.0384348	0.305039	-4.09291
Ercc2	0.477323	5.63173	2.51	0.0384711	0.305048	-3.98976
Mex3c	0.469077	6.93223	2.50974	0.0384862	0.305048	-4.0567
Mtor	0.394746	6.55064	2.50955	0.0384975	0.305048	-4.04558
Dicer1	0.490931	6.79183	2.50549	0.0387337	0.305328	-4.05908
Wwc1	0.901748	5.69221	2.50469	0.0387806	0.305328	-3.99657
Tubgcp6	0.450624	5.96947	2.50173	0.0389535	0.305776	-4.02821
Usp54	0.417642	5.66942	2.50155	0.0389645	0.305776	-4.00618
Ppp2r3a	0.444609	5.20223	2.50143	0.0389711	0.305776	-3.9592
Cdk1	0.386692	7.10386	2.50005	0.0390522	0.305963	-4.07575
Trp53bp2	0.488087	5.80133	2.49885	0.0391233	0.306088	-4.02012
Gls	0.572728	7.13238	2.49816	0.0391637	0.306088	-4.07922
Smndc1	-0.417158	5.36997	-2.49737	0.0392107	0.306306	-3.9841
Fundc2	-0.455338	6.15563	-2.4967	0.03925	0.306399	-4.04698
Fscn1	0.698244	7.75233	2.49648	0.0392634	0.306399	-4.09825
Gatad2b	0.375365	5.26139	2.4937	0.0394279	0.306916	-3.97807
Sirpa	-0.462004	6.34741	-2.4935	0.0394399	0.306916	-4.061
Phb	-0.340834	6.80147	-2.49098	0.0395901	0.30762	-4.08102
Sun1	0.392198	6.56253	2.48631	0.0398695	0.308594	-4.08057
Ppdpf	-0.374717	5.09755	-2.48571	0.0399058	0.30867	-3.97089
Fam219a	0.445825	5.38382	2.48551	0.0399179	0.30867	-4.00275
Katnb1	-0.495488	5.30993	-2.48415	0.0399999	0.309155	-3.99629
Micall1	0.495451	5.42073	2.48366	0.0400293	0.309233	-4.00867
Tcerg1	0.47241	7.35997	2.48269	0.0400879	0.309424	-4.10833
Crebbp	0.483792	6.43921	2.48223	0.0401158	0.309454	-4.08159
4933426M11Rik	0.615565	5.68591	2.47926	0.0402959	0.31034	-4.03823
Seh1l	0.37384	7.36131	2.47708	0.0404281	0.310776	-4.11673
Gm20388	-0.605023	5.99825	-2.47419	0.0406052	0.31107	-4.06965
Slc6a15	0.591833	5.7798	2.47133	0.0407808	0.311464	-4.05815
Trim24	0.327653	6.97012	2.47111	0.0407943	0.311464	-4.11531
Nfxl1	0.424896	5.77849	2.47051	0.0408311	0.311522	-4.06094
Nelfe	-0.556169	5.30705	-2.46938	0.0409008	0.311905	-4.01688
F2r	-0.550579	5.64942	-2.4689	0.0409302	0.31198	-4.05158
Ube3a	1.11805	7.38683	2.46824	0.0409709	0.311997	-4.13038
Wdr4	0.418534	5.58191	2.46824	0.0409712	0.311997	-4.04774
Tmem50a	-0.367891	5.84288	-2.46734	0.0410269	0.312113	-4.07117
Cox6c	-0.325197	6.89819	-2.46704	0.041045	0.312113	-4.11936
Csnk1g1	0.445663	6.03286	2.46669	0.0410672	0.312122	-4.08432
Lsm4	-0.381483	6.41232	-2.46365	0.0412559	0.312771	-4.10852
Akap11	0.45768	7.32345	2.46345	0.0412682	0.312771	-4.13601
Mad1l1	0.538101	5.36236	2.46265	0.0413179	0.312847	-4.03286
Morc3	0.486743	5.72078	2.46163	0.0413819	0.312847	-4.06894
Sh3kbp1	0.624929	5.67977	2.45804	0.0416067	0.313262	-4.0692
Wasf1	0.433756	5.96128	2.45733	0.0416509	0.313448	-4.09367
Fzd3	0.434976	6.10422	2.4552	0.0417852	0.313821	-4.10574
N4bp2l2	0.663787	6.59213	2.45248	0.041957	0.314164	-4.13063
Atmin	-0.421931	5.99122	-2.45126	0.0420341	0.314164	-4.1049
Mga	0.405522	7.84243	2.45099	0.0420512	0.314164	-4.16839
Bcr	0.641272	5.9317	2.44903	0.0421761	0.314164	-4.10173
Tpm4	-0.640819	8.35049	-2.44903	0.0421763	0.314164	-4.1852
Spats2	0.334445	6.13399	2.4471	0.0422991	0.314424	-4.12015
Spag9	0.527902	8.46559	2.446	0.0423692	0.314424	-4.19288
Brat1	0.486417	5.26705	2.44579	0.0423829	0.314424	-4.04792
Rnf24	0.397183	5.18285	2.44439	0.0424724	0.314573	-4.04149
Camsap1	0.404779	6.98489	2.44289	0.0425689	0.314573	-4.15762
Sptbn1	0.886457	8.86995	2.44277	0.0425765	0.314573	-4.20828
Jhdm1d	0.435791	6.90154	2.44247	0.0425958	0.314573	-4.15595
Ldb1	-0.46358	7.20603	-2.44239	0.0426006	0.314573	-4.16421
Cd9	-0.588427	7.83239	-2.44075	0.0427062	0.314775	-4.18342
Zfp326	0.56499	6.46917	2.44067	0.0427114	0.314775	-4.14399
Cstf3	0.414694	6.19142	2.4399	0.0427612	0.314998	-4.13337
Prpf39	0.644123	6.6059	2.43892	0.0428248	0.315176	-4.15143
Srrt	0.424171	7.58763	2.43698	0.0429503	0.315788	-4.1824
Cd81	-0.715897	6.89304	-2.43658	0.042976	0.315788	-4.16392
RPL24	-0.34941	8.94765	-2.43613	0.0430056	0.315788	-4.22039
Arhgap29	1.03852	5.37622	2.43568	0.0430347	0.315788	-4.06386
Slc12a4	-0.684417	5.47212	-2.43447	0.0431135	0.315851	-4.08417
Kcnc1	1.15288	5.31197	2.43404	0.0431411	0.315869	-4.05603
Ubr5	0.300902	8.4802	2.43338	0.0431844	0.315869	-4.21221
Ccm2	-0.694567	6.46449	-2.43334	0.043187	0.315869	-4.1536
Spire1	0.409368	7.34722	2.43322	0.0431949	0.315869	-4.18163
Taok1	0.467418	7.57399	2.42822	0.0435224	0.317544	-4.19509
Gm2694	-0.57794	6.15309	-2.42662	0.0436277	0.317873	-4.14969
Kif1b	0.345363	8.8515	2.42511	0.0437272	0.318164	-4.23434
Sec63	0.509578	6.64026	2.42074	0.0440168	0.318967	-4.18023
Plxna1	0.602085	5.49553	2.41964	0.0440897	0.319123	-4.10938
Dctn4	0.375178	6.71	2.41915	0.0441223	0.319123	-4.18514
Asap2	0.457277	5.58566	2.41832	0.0441777	0.319123	-4.12141
Islr	0.583186	5.92357	2.41554	0.044364	0.319725	-4.15155
Arfrp1	0.412705	5.13176	2.41529	0.0443807	0.319725	-4.07796
Zfp316	0.437636	5.59029	2.41492	0.0444053	0.319758	-4.12703
Ascc2	-1.01108	5.22283	-2.41414	0.0444577	0.31981	-4.07965
Lamtor1	-0.725182	5.85074	-2.41278	0.0445491	0.320218	-4.14848
Ctxn1	-0.460682	5.47876	-2.41243	0.0445729	0.320218	-4.12019
Exd2	0.49318	5.15425	2.41208	0.0445961	0.320218	-4.08428
Prr5	0.712285	5.42351	2.4113	0.044649	0.320218	-4.11241
Ric3	-0.486978	5.53906	-2.40928	0.0447857	0.32042	-4.13025
Sf3a2	0.431115	5.89552	2.40549	0.0450424	0.321235	-4.16597
Scai	0.42543	6.20884	2.40477	0.0450916	0.321235	-4.18627
Ncapg2	0.435453	6.49014	2.40388	0.045152	0.321237	-4.2001
Zfp518b	0.538317	6.13167	2.40235	0.0452568	0.321554	-4.1847
Kif3c	0.468715	6.74757	2.40135	0.0453249	0.321823	-4.21252
mt-Cytb	-0.406069	12.1368	-2.40121	0.0453348	0.321823	-4.36664
Gramd4	0.365855	6.22275	2.40085	0.0453593	0.321854	-4.19319
Ywhag	0.361558	8.27804	2.39842	0.0455264	0.322469	-4.25874
Lzts2	-0.5931	5.35771	-2.39674	0.0456419	0.323143	-4.12896
Edf1	-0.427204	6.17286	-2.39522	0.045747	0.323602	-4.19862
Ngfrap1	-0.65499	7.32346	-2.39441	0.0458033	0.323712	-4.23856
Arid4a	0.37956	5.40956	2.39368	0.0458538	0.323712	-4.14138
Rbfox2	0.477334	7.78936	2.39354	0.0458636	0.323712	-4.25243
Mesdc2	-0.58662	5.68291	-2.39311	0.045893	0.323719	-4.16593
mt-Nd4l	-0.484133	7.50863	-2.39262	0.0459271	0.323719	-4.2462
Gm10222	-0.484133	7.50863	-2.39262	0.0459271	0.323719	-4.2462
Anxa6	0.671799	6.59973	2.39212	0.0459619	0.323719	-4.22043
Vim	-0.637695	8.58405	-2.39205	0.0459665	0.323719	-4.27635
Chkb	0.416849	5.2675	2.38745	0.0462873	0.324842	-4.13476
Cbln1	-0.727526	7.09883	-2.3857	0.0464104	0.325564	-4.24532
Dgcr6	-0.688692	5.01327	-2.38541	0.0464308	0.325564	-4.10266
Asic1	0.89414	6.5811	2.38417	0.0465174	0.325884	-4.22994
Hyou1	0.714708	7.2852	2.38389	0.0465374	0.325884	-4.25314
Nfix	-0.670145	9.17525	-2.38243	0.0466402	0.326461	-4.30638
Man2a1	0.544599	5.0803	2.38126	0.0467225	0.326822	-4.11958
Rnf220	-0.482016	7.05867	-2.38025	0.0467945	0.32694	-4.25257
C1ql1	-0.997678	6.1146	-2.37989	0.0468199	0.32694	-4.21092
Pdcd6ip	0.31155	6.7001	2.37961	0.0468394	0.32694	-4.2436
Uqcr10	-0.35582	5.36195	-2.37852	0.0469166	0.32694	-4.15896
Sdcbp	-0.386865	7.56941	-2.3784	0.0469249	0.32694	-4.26892
Gins2	-0.676546	7.46919	-2.37819	0.0469399	0.32694	-4.26658
Asah1	-0.433218	5.8744	-2.378	0.0469533	0.32694	-4.20506
Cep97	0.534068	5.79006	2.37771	0.046974	0.32694	-4.19796
Arhgap39	0.45365	5.49156	2.37668	0.0470472	0.327166	-4.17401
Bsn	0.615021	7.23127	2.37533	0.0471436	0.327393	-4.26443
Vldlr	1.28976	5.31597	2.37356	0.0472701	0.32746	-4.14128
Psma1	-0.575969	6.96918	-2.37326	0.0472917	0.32746	-4.26037
Mdm1	0.444898	5.33556	2.37243	0.0473507	0.32746	-4.16414
Ankle2	0.432655	6.28382	2.37191	0.0473883	0.32746	-4.23859
Rnf123	0.446286	5.67084	2.37131	0.0474309	0.32746	-4.19843
Avl9	0.440931	6.32314	2.3702	0.0475108	0.32746	-4.24291
Peg10	0.520603	5.58613	2.36973	0.0475444	0.32746	-4.19254
Zfp12	0.388143	5.94906	2.36936	0.0475708	0.32746	-4.22338
Safb2	0.362683	6.89923	2.36909	0.0475909	0.32746	-4.26486
Psme2	-0.534335	6.14104	-2.36712	0.0477325	0.327509	-4.23745
Tacc3	0.378222	6.91111	2.36701	0.0477402	0.327509	-4.26824
N4bp3	0.888121	5.15609	2.36696	0.047744	0.327509	-4.14286
Ilk	-0.70218	6.30859	-2.36628	0.0477933	0.327509	-4.24575
Atg2a	-0.461852	5.33279	-2.36602	0.047812	0.327509	-4.17328
Rprd1a	0.509223	6.78134	2.36537	0.047859	0.327587	-4.26681
Tmf1	0.445004	5.69742	2.3642	0.0479439	0.327587	-4.21131
Fbxo38	0.36179	6.1389	2.36381	0.0479719	0.327587	-4.24354
Txndc12	-0.329625	5.8641	-2.36317	0.0480182	0.327587	-4.22702
Rps14	-0.369754	9.57218	-2.36295	0.0480343	0.327587	-4.34604
Dync1li1	0.38435	6.18131	2.36205	0.0480999	0.327587	-4.24829
Rpl32	-0.493116	9.95878	-2.36192	0.0481097	0.327587	-4.35839
Zfp598	0.356658	6.3831	2.3607	0.048198	0.327632	-4.26016
Myo18a	0.41032	6.58126	2.36056	0.0482081	0.327632	-4.26774
Hexdc	0.441033	7.02162	2.35974	0.0482682	0.327632	-4.28198
Fry	1.0397	5.89201	2.35929	0.0483011	0.327632	-4.22473
Eif3c	-0.44917	8.14757	-2.35913	0.0483126	0.327632	-4.31349
Hsp90b1	0.460145	9.09109	2.35708	0.0484632	0.32832	-4.3419
Zfp113	0.596285	5.93242	2.35371	0.0487105	0.328865	-4.24323
Mllt10	0.322925	6.55361	2.35347	0.0487279	0.328865	-4.27752
Twf1	0.439741	6.73691	2.35311	0.0487548	0.328865	-4.28374
Ccnt1	0.408225	6.87293	2.353	0.0487633	0.328865	-4.28791
Ppm1l	0.744243	5.7134	2.35229	0.0488153	0.328865	-4.22625
Ier5	0.333769	8.50261	2.3519	0.0488445	0.328865	-4.33404
Rexo1	0.410608	6.20969	2.35187	0.0488465	0.328865	-4.26467
Bmp1	0.449817	5.8852	2.35024	0.0489669	0.328865	-4.24659
Gde1	-0.620197	5.35605	-2.34956	0.0490173	0.328865	-4.19773
2810474O19Rik	0.391916	6.07187	2.34946	0.0490249	0.328865	-4.26064
Gm21897	0.73653	6.01135	2.34915	0.0490477	0.328865	-4.25354
Col5a1	-0.86551	5.15264	-2.34913	0.0490491	0.328865	-4.17007
Uqcrq	-0.445118	5.73562	-2.34872	0.0490796	0.328865	-4.23734
Rbm12b2	0.515822	5.03937	2.34853	0.0490935	0.328865	-4.16281
Prdm4	0.452554	5.4723	2.34751	0.0491694	0.32901	-4.21492
Col6a3	-1.31658	5.3014	-2.34688	0.0492168	0.32901	-4.17824
Acvr2a	0.404981	5.61021	2.34563	0.0493093	0.32901	-4.23128
Nedd4l	0.385223	6.96545	2.34513	0.0493467	0.32901	-4.30212
Zfp110	0.417378	6.04789	2.34332	0.0494819	0.329051	-4.26808
Zcchc8	0.390151	6.12795	2.343	0.0495061	0.329051	-4.27347
Mars	0.410375	6.40292	2.34192	0.0495875	0.329212	-4.28848
Serinc5	1.03887	6.96243	2.3419	0.0495887	0.329212	-4.30574
Lcorl	0.540429	5.2109	2.34115	0.0496451	0.329212	-4.19454
Triobp	0.458988	6.16354	2.34062	0.0496846	0.329212	-4.27841
Gm10263	-0.586047	5.42168	-2.33981	0.0497455	0.329212	-4.21966
Nsdhl	-0.407104	5.15159	-2.33911	0.0497984	0.329426	-4.19227
Mrpl52	-0.355185	5.17311	-2.33854	0.0498418	0.329577	-4.19626
Ric8	-0.535075	5.32868	-2.33796	0.0498849	0.329726	-4.21288
Btf3	-0.372863	8.06515	-2.33652	0.0499941	0.330068	-4.34476
Cenpb	-0.52283	8.12623	-2.33603	0.0500311	0.330147	-4.34714
Rnf122	-0.420342	5.50073	-2.3356	0.0500635	0.3302	-4.23573
Dpysl5	0.667112	7.12027	2.33439	0.0501556	0.330483	-4.32204
Dlgap1	0.902587	5.12535	2.33427	0.0501644	0.330483	-4.18716
Polr2b	0.400345	7.59651	2.33393	0.0501903	0.330517	-4.33563
4932438A13Rik	0.528071	7.00923	2.33175	0.0503564	0.331339	-4.32303
Rpl27	-0.385408	7.76755	-2.33051	0.050451	0.331532	-4.34536
Stk39	0.483958	5.23786	2.32996	0.0504932	0.331532	-4.21503
Mark3	0.383355	7.28485	2.32903	0.0505638	0.331532	-4.33455
Agl	0.398126	5.51694	2.32892	0.0505727	0.331532	-4.24722
Dazap2	-0.362243	7.36372	-2.32882	0.0505801	0.331532	-4.33693
Ubn2	0.349019	7.37815	2.32877	0.0505837	0.331532	-4.33743
Lbh	-0.430579	5.76813	-2.32866	0.0505926	0.331532	-4.26977
Gbf1	-0.464347	6.04984	-2.32828	0.0506215	0.331535	-4.29005
Epg5	0.54549	5.23708	2.32746	0.050684	0.331655	-4.21747
Slc35b2	-0.415488	6.30126	-2.32733	0.0506942	0.331655	-4.30543
Myo9a	0.410134	6.99321	2.3266	0.05075	0.331813	-4.33028
Ndufb11	-0.509033	6.85381	-2.32647	0.0507599	0.331813	-4.32638
St7	0.399947	5.105	2.32511	0.0508648	0.332093	-4.20699
Rbm22	0.327142	6.22974	2.32436	0.0509228	0.332201	-4.30682
Baz2b	0.443155	6.83492	2.3235	0.0509892	0.332243	-4.33042
Tmem97	-0.415513	5.08908	-2.32144	0.0511482	0.332243	-4.21028
Nckap5l	0.382642	6.30727	2.32119	0.0511676	0.332243	-4.315
Msi1	0.350236	7.22506	2.3211	0.0511747	0.332243	-4.3447
Rhob	0.587388	7.30635	2.32091	0.0511888	0.332243	-4.34707
Ppp1r12b	0.353655	6.23452	2.32012	0.0512502	0.332243	-4.31317
5031439G07Rik	0.350937	6.91723	2.32008	0.0512533	0.332243	-4.33788
Mlxip	0.407005	6.00046	2.31921	0.0513211	0.332317	-4.30064
A630007B06Rik	-0.494275	5.6937	-2.31908	0.0513314	0.332317	-4.27712
B3galtl	0.603717	5.13565	2.31699	0.0514937	0.332317	-4.21961
Tmem237	-0.411437	5.25562	-2.31645	0.051536	0.332317	-4.23772
Nisch	0.416116	9.25687	2.31629	0.051548	0.332317	-4.40688
Nsmf	-0.514291	6.98097	-2.31594	0.051576	0.332317	-4.34561
Frrs1l	0.750639	6.74012	2.31527	0.0516277	0.332317	-4.33886
Rpl12	-0.395591	7.6428	-2.31513	0.0516388	0.332317	-4.36469
E130308A19Rik	0.375266	5.1267	2.31455	0.0516844	0.332317	-4.22535
Slc25a27	0.439031	5.63711	2.31351	0.0517653	0.332317	-4.28066
Zfp317	0.415664	5.10873	2.31348	0.0517678	0.332317	-4.2242
1810058I24Rik	-0.434472	5.47697	-2.31252	0.0518435	0.332317	-4.26714
Pias2	0.515834	6.93142	2.31155	0.0519193	0.332514	-4.35074
Fnta	-0.368595	5.83835	-2.31147	0.0519255	0.332514	-4.30102
Ccnb2	-0.423791	6.33918	-2.30912	0.0521112	0.332574	-4.33402
Efhd1	-0.992889	5.14387	-2.30895	0.0521239	0.332574	-4.22501
Lcmt1	-0.580079	5.05512	-2.30864	0.0521488	0.332574	-4.22232
Rnf6	0.443694	5.29663	2.30837	0.0521704	0.332574	-4.25367
Cpeb4	0.737612	5.36381	2.3082	0.0521839	0.332574	-4.25693
Dstn	-0.333249	8.41133	-2.30655	0.0523137	0.332655	-4.39881
Ercc6	0.421373	5.71344	2.30518	0.0524226	0.332655	-4.29974
Arhgef11	0.384604	6.24952	2.30487	0.0524474	0.332655	-4.33623
Dda1	-0.390661	6.11199	-2.30392	0.0525226	0.332655	-4.33024
Tspan3	-0.335579	7.35118	-2.3035	0.0525563	0.332655	-4.37405
Ankrd12	0.705321	5.75027	2.30341	0.0525634	0.332655	-4.30191
Adamts20	0.625797	5.80314	2.30333	0.0525699	0.332655	-4.30752
Jmjd8	-0.36425	5.5535	-2.30251	0.0526349	0.33286	-4.28989
Fndc3a	0.383407	6.57813	2.30203	0.0526729	0.33286	-4.3542
Sema4c	0.452104	5.30923	2.3015	0.0527154	0.33286	-4.26511
Erbb4	1.29717	5.59788	2.30071	0.0527788	0.33286	-4.27841
Myo5a	0.467308	7.96261	2.30049	0.0527958	0.33286	-4.39518
Ankrd13a	0.495931	7.24481	2.3003	0.052811	0.33286	-4.3759
Hjurp	0.362533	9.36347	2.30013	0.0528251	0.33286	-4.43372
Elmo2	0.478825	6.83689	2.29972	0.0528581	0.33286	-4.36556
Ypel3	-0.882635	5.93478	-2.29949	0.0528757	0.33286	-4.3192
Fam19a5	0.636366	5.45431	2.29945	0.052879	0.33286	-4.28119
Sestd1	0.329263	6.74003	2.29891	0.0529224	0.33286	-4.36409
Rbm18	0.322907	6.60941	2.29808	0.0529892	0.332938	-4.36122
Skil	0.476237	6.6722	2.29587	0.0531667	0.333304	-4.36616
Ubr2	0.406002	6.61558	2.29553	0.0531941	0.333304	-4.36499
Tmem201	0.486371	6.55144	2.29529	0.0532138	0.333304	-4.36278
Rab6b	0.40089	7.58411	2.29484	0.0532498	0.333399	-4.39313
Snapc3	0.466716	5.37896	2.29448	0.0532788	0.33345	-4.2829
Ralgapa1	0.411723	6.99176	2.29315	0.053386	0.333798	-4.37966
Mbd6	0.590006	6.14101	2.2928	0.053414	0.333798	-4.34643
Lgalsl	0.342954	5.72588	2.29174	0.0535004	0.334185	-4.32114
Taf4a	0.373297	5.74244	2.29089	0.0535688	0.334481	-4.32354
Rnf216	0.416797	6.13492	2.28911	0.0537133	0.334862	-4.35304
Kntc1	0.46115	6.35716	2.28857	0.053758	0.334924	-4.36488
Tspan6	-0.393756	6.54537	-2.28789	0.0538126	0.334924	-4.37366
Ccdc59	0.409898	5.15272	2.28754	0.0538413	0.334924	-4.26762
Fbxo30	0.618554	5.65994	2.28715	0.0538737	0.334924	-4.31933
Chn1	0.577829	5.00276	2.28706	0.0538802	0.334924	-4.24688
Klhl7	0.483062	7.09446	2.28702	0.0538835	0.334924	-4.39145
Spon2	3.66345	5.16755	2.28694	0.0538906	0.334924	-4.12322
Top2a	0.358488	9.52609	2.28367	0.0541577	0.335576	-4.46254
Tulp4	0.321727	8.57097	2.28041	0.0544262	0.336088	-4.44186
Mmp16	0.435729	5.0695	2.27981	0.0544752	0.336088	-4.26808
Fam53c	0.315522	6.83976	2.27845	0.0545874	0.336088	-4.39717
Aff1	0.538008	5.28396	2.27831	0.0545992	0.336088	-4.29499
Col5a2	-1.52331	5.57038	-2.27802	0.0546232	0.336088	-4.30109
Fem1c	0.451564	5.97722	2.27706	0.0547027	0.336104	-4.36073
Hipk1	0.333378	7.35631	2.27509	0.0548665	0.336322	-4.41618
Sptan1	0.494392	9.44522	2.27477	0.0548929	0.336322	-4.47353
Nop14	0.338932	5.81766	2.2746	0.0549065	0.336322	-4.35375
Gba2	0.365553	5.64667	2.2746	0.0549071	0.336322	-4.33926
Gtf3c2	0.451583	7.37831	2.27419	0.0549412	0.336322	-4.41808
Eid1	-0.33252	7.32891	-2.27319	0.0550246	0.336322	-4.41821
Nop10	-0.361696	5.35467	-2.27295	0.0550444	0.336322	-4.31299
Tfip11	0.398778	5.85244	2.26756	0.0554951	0.337492	-4.36625
Usp15	0.499795	6.02903	2.26745	0.0555044	0.337492	-4.37784
Pomk	-0.463763	5.0091	-2.26675	0.0555633	0.337694	-4.2792
Nup54	0.409617	5.92504	2.26613	0.0556159	0.337694	-4.37364
Fam155a	0.562743	5.58825	2.26576	0.0556472	0.337719	-4.34476
St18	1.08397	6.78823	2.26473	0.0557333	0.337906	-4.41328
Dpp3	-0.438301	5.51247	-2.26463	0.0557417	0.337906	-4.34084
Hspg2	0.833395	5.83802	2.26439	0.0557623	0.337906	-4.36413
Imp3	-0.333492	5.30331	-2.26322	0.0558617	0.338099	-4.3218
Cyb5r3	-0.337491	6.18651	-2.26227	0.0559419	0.338099	-4.39606
Hars2	0.407085	5.2911	2.26162	0.055997	0.338108	-4.32187
Safb	0.293981	7.84992	2.25962	0.0561668	0.338265	-4.45241
Wdr46	-0.349215	5.63215	-2.25959	0.0561691	0.338265	-4.36026
Lrwd1	0.418786	5.33653	2.25944	0.0561818	0.338265	-4.32999
Scaf8	0.334782	6.68663	2.25882	0.0562349	0.338265	-4.42155
Ccng2	0.324523	6.77809	2.25797	0.0563071	0.338265	-4.42554
Zfp451	0.437912	7.15439	2.25793	0.0563103	0.338265	-4.43598
Rpl17	-0.308517	9.33748	-2.25779	0.0563227	0.338265	-4.4957
C130071C03Rik	0.496658	6.14111	2.25754	0.0563435	0.338265	-4.3992
Dock4	0.555949	5.63048	2.25723	0.0563704	0.338265	-4.36127
Mtfr1	0.375286	5.60203	2.25629	0.0564505	0.338339	-4.36201
Pim3	0.543834	5.23955	2.25567	0.0565033	0.338339	-4.32293
Dhcr24	-0.391032	6.1941	-2.25542	0.0565248	0.338339	-4.40621
Acd	-0.502847	5.59689	-2.25535	0.0565307	0.338339	-4.36167
Klhdc10	0.331163	7.56103	2.25445	0.0566082	0.338548	-4.45208
Glrx3	-0.59666	7.17354	-2.25346	0.056693	0.338548	-4.44298
Rpl21-ps15	0.887924	6.77222	2.25333	0.0567038	0.338548	-4.43061
Rps19	-0.327917	9.3418	-2.25331	0.0567063	0.338548	-4.50245
Mapkapk5	0.44563	5.6042	2.25269	0.0567596	0.338548	-4.36674
Chic2	0.433488	5.32101	2.2525	0.0567751	0.338548	-4.3382
Rpl36	-0.392584	8.18654	-2.25157	0.0568556	0.338639	-4.47381
Gramd1a	0.469101	6.85798	2.24945	0.0570386	0.339238	-4.44026
Zdhhc17	0.572322	5.99233	2.24931	0.0570509	0.339238	-4.40127
Iqgap3	0.422056	6.0035	2.24708	0.0572434	0.339435	-4.4068
Mapkbp1	0.514032	5.70841	2.24503	0.0574216	0.339988	-4.38656
Sacs	0.514323	8.80123	2.24359	0.0575472	0.340149	-4.50236
Clip2	0.390608	7.01468	2.2435	0.0575549	0.340149	-4.45345
Frg1	-0.471126	5.60728	-2.24159	0.0577211	0.340382	-4.38324
Ccnt2	0.477464	6.99211	2.24119	0.0577569	0.340382	-4.45618
Coa5	-0.34098	6.02156	-2.23941	0.0579123	0.340628	-4.4199
Ttc7b	0.403602	5.08692	2.23887	0.0579596	0.340781	-4.3303
Mysm1	0.492081	6.00762	2.23806	0.0580311	0.340951	-4.41964
Prkaca	-0.439888	6.97172	-2.23751	0.0580796	0.340986	-4.46103
Med1	0.405169	6.7993	2.23554	0.0582531	0.341629	-4.45908
Dync1i2	0.329773	7.76924	2.23509	0.0582925	0.3417	-4.48629
Elk4	0.395274	5.26924	2.23482	0.0583162	0.3417	-4.35865
Ddhd1	0.3731	5.74266	2.23265	0.0585086	0.342229	-4.40891
Stk35	0.350089	5.48917	2.23245	0.0585262	0.342229	-4.38626
Rnf38	0.383966	7.19562	2.232	0.0585663	0.342338	-4.47529
Btbd17	1.06188	5.22751	2.23164	0.0585976	0.342371	-4.34451
Baz2a	0.400782	6.94832	2.23076	0.0586757	0.342478	-4.47034
Ece2	-0.468337	5.24365	-2.2303	0.0587167	0.342592	-4.36155
Sec24a	0.481304	5.15342	2.22918	0.0588165	0.3428	-4.35196
Gria2	0.8998	7.87018	2.2286	0.058868	0.342976	-4.49869
D430019H16Rik	0.555322	6.00735	2.22737	0.0589783	0.343244	-4.43459
Abl1	0.311945	7.36564	2.22628	0.0590758	0.343353	-4.4883
Tubb4b	-0.438653	8.35041	-2.22613	0.0590894	0.343353	-4.51587
Gm13722	0.370703	5.88403	2.22447	0.059238	0.343566	-4.43201
Ccnl1	0.527342	6.33924	2.22309	0.0593619	0.343806	-4.45976
Scaf4	0.477485	5.67176	2.22205	0.059455	0.343895	-4.41733
Mcm5	-0.603343	8.07203	-2.22067	0.0595794	0.344215	-4.51602
Atp6v0d1	-0.435898	7.0761	-2.21962	0.0596744	0.344314	-4.4902
Fam178a	-0.461548	5.76236	-2.21952	0.0596836	0.344314	-4.42907
Ahctf1	0.424833	7.24717	2.21868	0.0597597	0.344314	-4.49624
Rc3h1	0.376134	6.61642	2.21822	0.0598012	0.344314	-4.4788
Gng5	-0.324379	5.82407	-2.21793	0.0598278	0.344314	-4.43744
Gabarap	-0.376207	7.37716	-2.21783	0.0598363	0.344314	-4.50096
Arhgap19	-0.466748	5.68121	-2.21735	0.0598803	0.344314	-4.42532
Suclg1	-0.478529	6.51095	-2.21697	0.0599143	0.344314	-4.47625
Pink1	-0.607297	6.38363	-2.2155	0.0600484	0.344375	-4.47229
Nrip1	0.36473	5.36053	2.21496	0.0600968	0.344375	-4.39813
Cluh	0.347257	6.12184	2.21379	0.0602038	0.344583	-4.46344
4930402H24Rik	0.306037	5.99525	2.21355	0.060226	0.344583	-4.45624
Spag5	0.368038	6.72831	2.2126	0.060312	0.344787	-4.49068
Csnk2a1	0.283747	8.05176	2.21225	0.060344	0.344804	-4.52788
Slain2	0.341233	6.67477	2.20923	0.0606207	0.345224	-4.49398
Pqlc1	-0.623737	6.62934	-2.20892	0.0606493	0.345224	-4.49183
Lsm14a	0.698648	7.36206	2.20823	0.0607131	0.345224	-4.51464
Uchl1	0.479386	7.11958	2.20799	0.060735	0.345224	-4.50843
Slc38a6	0.82186	9.02629	2.20786	0.0607469	0.345224	-4.56098
1700021K19Rik	0.334893	5.79303	2.20567	0.0609486	0.345224	-4.45279
Abhd17b	-0.536094	5.29444	-2.20559	0.0609563	0.345224	-4.40251
Mafg	0.349871	6.29144	2.20537	0.0609761	0.345224	-4.48469
Zfp652	0.298561	6.73782	2.20447	0.0610596	0.345315	-4.50295
Fktn	0.510098	5.70962	2.20425	0.0610799	0.345315	-4.44635
Clcn5	0.534542	5.71266	2.20329	0.0611686	0.345573	-4.44769
Atp2a2	0.459469	8.42078	2.20274	0.0612195	0.345738	-4.55219
Tubgcp2	-0.723672	5.7539	-2.20141	0.0613436	0.346149	-4.45134
C530008M17Rik	0.50623	8.14584	2.20026	0.0614499	0.346551	-4.5481
Mcm3ap	0.444301	6.58669	2.19843	0.0616204	0.346576	-4.5066
Ints3	0.314671	6.6637	2.19788	0.0616717	0.346576	-4.5103
BC056474	-0.416803	5.43695	-2.19771	0.0616879	0.346576	-4.43105
Abcb9	0.623517	6.07377	2.1976	0.0616985	0.346576	-4.48168
Plcg1	0.312088	7.55185	2.19751	0.0617071	0.346576	-4.53555
Qser1	0.416054	7.39915	2.19597	0.0618507	0.346576	-4.53369
Spcs1	-0.336954	5.91092	-2.19473	0.0619674	0.346576	-4.47774
Asb7	1.16079	5.32479	2.19271	0.0621566	0.346576	-4.40992
Megf8	0.392817	6.89457	2.19246	0.0621807	0.346576	-4.52503
Ncaph	0.32139	6.47933	2.1923	0.0621957	0.346576	-4.51205
Kdm5a	0.342466	7.37606	2.19179	0.0622434	0.346576	-4.5392
Trp53i11	0.540979	8.56241	2.19124	0.0622951	0.346576	-4.57293
Gm17132	0.596548	6.09054	2.19122	0.0622978	0.346576	-4.49234
Strn3	0.419058	6.85296	2.19053	0.0623623	0.346576	-4.52663
Dnajb4	0.379779	5.05942	2.19045	0.06237	0.346576	-4.39733
Ccrn4l	0.737343	8.91316	2.18992	0.0624203	0.346576	-4.58432
Ap3m2	-0.465407	5.05517	-2.18957	0.0624535	0.346576	-4.39721
D930016D06Rik	0.557585	5.27348	2.18952	0.0624578	0.346576	-4.42288
Ago3	0.505146	5.79024	2.18949	0.0624608	0.346576	-4.47458
C1qa	-1.07656	6.10452	-2.18755	0.0626449	0.346655	-4.49107
Nbea	0.642083	7.34401	2.18733	0.0626653	0.346655	-4.54479
Ctif	0.61691	5.81717	2.18728	0.0626703	0.346655	-4.47859
Parp11	0.783704	5.86814	2.18601	0.0627912	0.346791	-4.48216
Fgd6	0.537592	5.72104	2.18507	0.0628799	0.347161	-4.47478
Npc1	0.511859	5.03991	2.18479	0.0629068	0.34719	-4.40116
Wbp1	-0.622098	6.02078	-2.18358	0.0630225	0.34747	-4.4989
Aff4	0.391558	8.47246	2.18248	0.0631278	0.347703	-4.58342
Sec23a	0.407471	6.67067	2.18195	0.0631779	0.347703	-4.53365
Eif3i	-0.294073	7.64949	-2.18165	0.0632065	0.347703	-4.56144
Zcchc11	0.335065	6.90949	2.18141	0.0632294	0.347703	-4.54165
Sox5	-0.475949	5.4366	-2.18083	0.0632851	0.347703	-4.4551
H1fx	-0.889482	6.37527	-2.18053	0.0633142	0.347703	-4.52006
Stxbp6	0.801403	5.40356	2.17933	0.0634297	0.347703	-4.44775
Tcp11l1	0.40693	5.2591	2.17906	0.0634555	0.347703	-4.43841
Ptprg	0.551143	8.15534	2.178	0.0635575	0.347828	-4.58101
Rbm26	0.430621	7.08837	2.17794	0.0635633	0.347828	-4.55163
Usp3	0.350523	5.97454	2.17705	0.0636486	0.347828	-4.50782
Mdc1	0.368132	7.58569	2.17695	0.0636586	0.347828	-4.56662
Mgat1	-0.348743	5.97366	-2.17637	0.063714	0.347828	-4.50885
Mbd1	0.354277	5.12687	2.17633	0.0637187	0.347828	-4.42675
Zfp423	0.602404	5.86194	2.17511	0.063836	0.348003	-4.50006
Ddx55	0.41187	5.19902	2.17364	0.0639785	0.348493	-4.439
Pdgfra	0.950362	9.02411	2.17345	0.0639963	0.348493	-4.61145
Trim33	0.305974	7.1223	2.17263	0.0640762	0.348493	-4.56038
Supt5	0.353131	7.49291	2.16971	0.0643602	0.34901	-4.57469
Pikfyve	0.358042	5.39536	2.1697	0.0643611	0.34901	-4.46773
Romo1	-0.525756	5.07832	-2.16874	0.0644549	0.349238	-4.4296
Gcc2	0.382751	5.99267	2.16845	0.0644836	0.349275	-4.52132
R3hdm1	0.36095	7.13109	2.16794	0.0645334	0.349427	-4.56746
Ugcg	0.346835	5.69432	2.1645	0.0648698	0.350238	-4.50442
Lonp2	-0.493501	5.86603	-2.16447	0.0648728	0.350238	-4.51734
Tnrc6b	0.388903	7.73075	2.16433	0.0648867	0.350238	-4.58908
Scaf11	0.29346	7.84264	2.16375	0.0649441	0.350238	-4.59306
Rad54l2	0.321658	6.65997	2.16274	0.0650429	0.350238	-4.56155
Cntnap1	0.381905	7.09458	2.16239	0.0650772	0.350238	-4.57455
Rock1	0.54699	6.14206	2.16212	0.0651045	0.350238	-4.53841
Hip1r	0.711	5.87127	2.16202	0.0651143	0.350238	-4.51833
Phf16	0.439386	5.11321	2.16161	0.0651542	0.350238	-4.44536
Myt1	1.15957	5.74037	2.1616	0.0651555	0.350238	-4.49885
Tbl2	0.3692	5.76832	2.16117	0.0651979	0.350238	-4.51531
Ptpn23	0.397278	6.16046	2.1608	0.065235	0.350238	-4.54267
Slc6a6	0.477285	6.29656	2.15951	0.0653616	0.350238	-4.55105
Ube2d2a	0.378943	7.5926	2.1592	0.0653924	0.350238	-4.59277
2410015M20Rik	-0.368709	5.40707	-2.15901	0.0654114	0.350238	-4.48456
Gm15429	-0.337642	5.29221	-2.15816	0.0654958	0.350238	-4.47333
Dll3	1.89232	5.31798	2.15793	0.0655189	0.350238	-4.43024
Zwilch	0.47397	5.27235	2.15793	0.0655191	0.350238	-4.46979
Troap	0.540414	5.22636	2.15792	0.0655201	0.350238	-4.46359
Mapk8ip3	0.418639	7.61427	2.1572	0.0655911	0.350238	-4.59631
Ift140	-0.380505	5.97767	-2.15712	0.0655988	0.350238	-4.53696
Pias4	0.380596	5.01356	2.15686	0.0656249	0.350238	-4.43983
Nup160	0.422806	5.99849	2.15674	0.0656365	0.350238	-4.53846
Pwp2	0.350564	5.911	2.15644	0.0656664	0.350238	-4.53334
Syvn1	-0.380846	5.00364	-2.15638	0.0656729	0.350238	-4.43954
Arel1	0.461854	6.20619	2.15483	0.0658265	0.350306	-4.55333
Sult4a1	0.482482	7.53174	2.15402	0.0659081	0.350306	-4.59872
Rpl38	-0.340045	7.57828	-2.15388	0.0659214	0.350306	-4.60011
Pick1	0.406412	5.01112	2.1533	0.0659797	0.350306	-4.44442
Slc9a8	0.465686	5.5556	2.15234	0.0660758	0.350306	-4.50831
Plxnb2	0.636836	9.46315	2.15224	0.0660851	0.350306	-4.65457
Atp2b1	0.462371	7.35972	2.15093	0.0662173	0.350606	-4.59852
Rnmt	0.455567	7.13052	2.14859	0.0664515	0.351223	-4.59565
Nom1	0.323659	5.59832	2.14806	0.0665047	0.351223	-4.51979
Btbd7	0.371378	5.78394	2.1479	0.0665209	0.351223	-4.53591
Sin3b	-0.460294	6.94016	-2.1478	0.0665311	0.351223	-4.59148
Slc43a2	0.716742	5.01305	2.14632	0.0666805	0.351696	-4.44952
Rhot2	0.35036	5.55231	2.14595	0.0667185	0.351748	-4.51826
Hmgb2	-0.490544	9.13827	-2.14441	0.066874	0.351946	-4.65717
Wdr31	1.05564	5.04742	2.14427	0.0668877	0.351946	-4.44768
Cds2	0.356675	6.75234	2.1427	0.0670473	0.352393	-4.5936
Nfx1	0.33178	7.06341	2.14113	0.067207	0.352506	-4.60476
Fbxo25	-0.616357	5.62622	-2.14056	0.0672644	0.352506	-4.53023
Arhgef10l	0.489017	6.0543	2.14049	0.067272	0.352506	-4.56518
Ppib	-0.3924	8.46777	-2.14025	0.0672957	0.352506	-4.64513
Nucb1	-0.473775	5.84733	-2.13765	0.0675615	0.353402	-4.55495
Zfp651	0.524533	6.53763	2.13654	0.0676756	0.353782	-4.59475
Prdm8	1.11256	5.98546	2.13608	0.0677225	0.353782	-4.55694
Mast2	0.367095	7.15257	2.13505	0.0678284	0.354095	-4.61605
Gm5641	-0.660392	7.83992	-2.13485	0.0678486	0.354095	-4.63527
Pim1	-0.514264	5.13787	-2.1343	0.0679049	0.354273	-4.48692
Cic	0.416628	7.31989	2.13333	0.0680047	0.354426	-4.6231
Xpo7	0.286901	7.58116	2.13316	0.0680227	0.354426	-4.63046
Cacng2	-0.583776	7.2609	-2.13057	0.0682897	0.354644	-4.62541
Zbtb44	0.402322	6.03573	2.13013	0.0683351	0.354644	-4.57979
Phf20l1	0.465929	6.7539	2.12817	0.0685386	0.354907	-4.61465
Nubp2	-0.322541	5.00565	-2.12722	0.0686365	0.354907	-4.48239
Tbpl1	0.430691	6.4051	2.12613	0.0687501	0.354907	-4.60499
2810004N23Rik	-0.446312	5.37367	-2.1249	0.0688782	0.354907	-4.52946
Braf	0.373267	7.11328	2.12318	0.0690576	0.354907	-4.63225
Smc5	-0.508582	6.44463	-2.12291	0.0690859	0.354907	-4.61074
Med13	0.343083	7.76885	2.12282	0.0690954	0.354907	-4.65074
Rbm4	-0.556022	5.04043	-2.12257	0.0691219	0.354907	-4.49112
Bag1	-0.31157	6.84135	-2.12204	0.0691774	0.354907	-4.62628
Vmp1	-0.302804	5.67403	-2.122	0.0691812	0.354907	-4.56475
Afg3l2	0.304926	6.06507	2.12171	0.0692116	0.354907	-4.59445
Rbm3	-0.300882	9.85403	-2.12143	0.0692414	0.354907	-4.71066
Vcpip1	0.392305	6.54668	2.12135	0.0692495	0.354907	-4.61778
Vars	0.291147	7.56844	2.12059	0.069329	0.354907	-4.64842
Golga5	0.324522	5.44229	2.12055	0.0693333	0.354907	-4.54423
Kdelr1	-0.495539	5.78571	-2.11815	0.0695852	0.355353	-4.57809
Dnajc13	0.366429	6.90083	2.11803	0.069598	0.355353	-4.63384
Cltc	0.31553	8.78613	2.11747	0.0696572	0.355399	-4.68711
C1qb	-1.1298	5.93609	-2.11665	0.0697438	0.355399	-4.58094
Tubb3	-0.420976	8.37815	-2.11653	0.0697563	0.355399	-4.67725
Rpl8	-0.347356	10.0104	-2.11629	0.0697815	0.355399	-4.72269
Pam	0.798355	5.82094	2.11627	0.0697844	0.355399	-4.57929
Akirin2	0.339455	6.02868	2.11548	0.0698676	0.355597	-4.60101
Rcor2	-0.677765	7.46689	-2.11457	0.0699633	0.355757	-4.6544
Wac	0.308556	7.22368	2.11429	0.0699939	0.355757	-4.64824
Spcs2	-0.488036	6.39384	-2.11374	0.0700515	0.355757	-4.62204
Zc3h7a	0.460299	6.27566	2.11313	0.0701159	0.355757	-4.61761
Zzz3	0.360296	6.81633	2.11307	0.0701232	0.355757	-4.63862
Thoc1	0.420329	6.29061	2.1085	0.0706091	0.357102	-4.62535
Def8	-0.40261	6.08985	-2.10829	0.0706318	0.357104	-4.6149
Wdr7	0.450175	5.72699	2.10753	0.0707134	0.357291	-4.58894
Sap130	0.345711	6.04399	2.10654	0.0708187	0.35771	-4.61489
Nsmce4a	-0.633898	6.15073	-2.10511	0.0709725	0.358261	-4.6208
St8sia3	0.4802	6.3803	2.10406	0.0710857	0.358417	-4.63559
Dvl1	0.353674	6.70827	2.10358	0.0711376	0.358417	-4.64916
Dusp6	0.861022	5.71202	2.10328	0.071169	0.358463	-4.58758
Smchd1	0.345118	7.40709	2.10237	0.071267	0.358558	-4.67054
Fam96a	-0.305718	5.6776	-2.10228	0.0712775	0.358558	-4.59358
Nupl1	0.327256	6.38774	2.10131	0.0713817	0.358632	-4.6408
Mllt11	0.497448	5.95259	2.10092	0.0714236	0.358723	-4.61558
Wipi2	0.399266	6.84085	2.10058	0.0714605	0.358723	-4.65742
Esyt2	0.517656	6.12787	2.0993	0.0715997	0.359164	-4.62909
Furin	-0.561911	5.5893	-2.099	0.0716318	0.359186	-4.58751
Zfp266	0.424804	7.98553	2.09874	0.0716599	0.359186	-4.69194
Adar	0.433699	6.40108	2.09864	0.0716713	0.359186	-4.64473
Wbp5	-0.431039	7.17724	-2.09754	0.0717904	0.359334	-4.67124
Ado	0.284069	6.69955	2.09608	0.0719493	0.359904	-4.65986
Dclk1	0.327355	8.39959	2.09578	0.0719818	0.359954	-4.7081
Ptcd1	0.38679	5.07603	2.09388	0.0721885	0.360344	-4.53864
Kdm4c	0.407241	5.19755	2.09321	0.0722622	0.360344	-4.55493
Adck5	1.0942	5.97351	2.09317	0.0722665	0.360344	-4.61896
Flcn	0.319842	5.57402	2.09087	0.0725188	0.360344	-4.60025
Haus5	0.359866	5.06355	2.09057	0.0725508	0.360344	-4.54209
Psmd7	-0.464163	7.23623	-2.09008	0.0726049	0.360344	-4.68366
Ebp	-0.477295	5.05811	-2.08991	0.0726241	0.360344	-4.54114
Med25	-0.530437	6.22102	-2.08867	0.0727606	0.360344	-4.64965
Nip7	-0.379533	6.14822	-2.08787	0.0728484	0.360344	-4.64812
Usp19	0.306752	7.35293	2.08723	0.0729189	0.360344	-4.69105
A930011O12Rik	0.800088	6.51702	2.08624	0.0730277	0.360344	-4.66497
Apaf1	0.399859	5.51321	2.08553	0.0731066	0.360404	-4.60134
Nup107	0.317202	6.37679	2.08388	0.0732891	0.361082	-4.66562
mt-Nd3	-0.549801	8.73626	-2.08353	0.0733282	0.361126	-4.73507
Ubr1	0.497178	6.17274	2.08318	0.0733672	0.361126	-4.65519
Wasf3	0.635938	7.30742	2.08308	0.0733777	0.361126	-4.69572
Dmxl2	0.414893	7.56499	2.08286	0.0734025	0.361126	-4.70319
Ccar1	0.42636	7.61248	2.08169	0.0735323	0.361391	-4.7062
Rasal2	0.448951	5.52678	2.08113	0.073595	0.361576	-4.60854
Hsf2	0.431091	5.49344	2.08014	0.0737046	0.361841	-4.60677
Dopey2	0.519441	5.11204	2.07995	0.0737259	0.361841	-4.56136
Senp7	0.526719	5.39364	2.07985	0.0737368	0.361841	-4.59536
Rab31	0.338761	6.23607	2.07912	0.0738187	0.362011	-4.66564
Nid1	-0.921126	5.87803	-2.07894	0.0738393	0.362011	-4.63586
Dgkd	0.338034	7.18401	2.07852	0.0738862	0.36213	-4.69905
Ufsp2	-0.428662	5.20243	-2.07604	0.074163	0.3626	-4.58009
Gm10123	-0.264268	10.3132	-2.07518	0.0742597	0.362635	-4.79161
Rprd2	0.306382	6.34199	2.07497	0.0742833	0.362635	-4.67705
Numbl	0.539172	6.9149	2.07264	0.0745455	0.36349	-4.69991
Rsu1	-0.323671	5.70605	-2.07088	0.074744	0.363737	-4.64124
Nup214	0.367693	6.49394	2.06911	0.0749445	0.364074	-4.69158
Cdipt	-0.479107	5.40008	-2.06849	0.0750148	0.364098	-4.6132
Clns1a	-0.575608	6.2357	-2.06774	0.0751004	0.364293	-4.68026
Sf3a1	0.280408	7.46832	2.06684	0.0752022	0.364387	-4.72372
Pif1	0.459411	6.22756	2.06572	0.07533	0.36475	-4.68377
Kctd10	0.358886	6.11255	2.0649	0.0754238	0.364799	-4.67918
Mpp5	0.623169	5.32071	2.06463	0.0754542	0.364799	-4.60751
Pik3r1	0.755665	5.62085	2.06452	0.0754665	0.364799	-4.6373
Gclm	0.479503	5.94667	2.06447	0.0754729	0.364799	-4.66803
Nfrkb	0.397203	6.24696	2.06442	0.075478	0.364799	-4.68708
Lrp6	0.400805	7.07727	2.06411	0.0755132	0.364837	-4.71692
Dhx36	0.366126	7.26453	2.06307	0.0756326	0.364861	-4.72361
Frmd3	0.437285	5.38772	2.06304	0.0756363	0.364861	-4.62015
Ptdss1	-0.448194	5.29067	-2.06228	0.0757231	0.364904	-4.61019
Ttc17	0.361445	5.04836	2.06176	0.0757823	0.364904	-4.58126
Mief1	0.305392	5.81224	2.06147	0.0758161	0.364904	-4.66372
Smarcc1	0.286119	8.09421	2.06139	0.0758245	0.364904	-4.74929
Bloc1s1	-0.456052	5.10387	-2.06074	0.0758992	0.364904	-4.5893
Prep	0.393104	6.06498	2.0606	0.0759154	0.364904	-4.68225
Lrrc8a	0.422802	5.12537	2.06025	0.0759552	0.364904	-4.59289
Uhrf2	-0.543888	6.19385	-2.05983	0.0760036	0.364918	-4.68972
Cdk5rap3	-0.758287	7.05158	-2.05926	0.0760698	0.365017	-4.72286
0610031J06Rik	-0.390252	5.21924	-2.05794	0.0762218	0.365418	-4.60859
Acadsb	-0.462459	5.39978	-2.05767	0.0762521	0.365424	-4.62888
Ttc3	0.321721	9.08474	2.05753	0.0762687	0.365424	-4.78229
Panx1	-0.366317	5.61081	-2.05662	0.0763738	0.365573	-4.65281
Tmem87b	0.440797	5.27724	2.05633	0.0764073	0.365573	-4.61696
Zfp655	0.538305	5.77014	2.05627	0.076414	0.365573	-4.66548
Siah1a	-0.315987	5.51655	-2.05342	0.0767436	0.366107	-4.64867
Zfp644	0.374086	6.62745	2.05341	0.076745	0.366107	-4.71903
Reps1	0.385772	6.24771	2.05337	0.0767493	0.366107	-4.70312
Bora	0.311838	5.68354	2.05334	0.0767527	0.366107	-4.6644
Stmn4	0.573392	6.61624	2.0523	0.0768742	0.366437	-4.71955
Rps15	-0.302023	9.35217	-2.05145	0.0769726	0.366437	-4.79837
Srpk2	0.368302	7.22811	2.0514	0.0769782	0.366437	-4.73946
Nrxn2	-0.636918	5.73253	-2.05136	0.0769833	0.366437	-4.66849
mt-Atp8	-0.513464	7.93215	-2.04955	0.077194	0.366877	-4.76174
Cpe	-0.424684	8.12412	-2.04883	0.0772783	0.366877	-4.76831
Dusp16	0.541577	6.02161	2.04764	0.077417	0.366877	-4.69675
Bex2	-0.751476	6.62862	-2.04762	0.0774193	0.366877	-4.72553
Ncan	-0.513925	6.57323	-2.04698	0.0774949	0.366978	-4.72571
Srsf10	0.402655	8.171	2.04627	0.077578	0.366978	-4.77334
Prkrir	-0.695776	6.55302	-2.04562	0.0776543	0.367017	-4.72576
Vcl	0.538201	5.403	2.04493	0.0777353	0.367017	-4.64639
Cd99l2	-0.35895	5.98403	-2.04492	0.0777362	0.367017	-4.6999
Gltscr2	-0.552123	6.74959	-2.044	0.077844	0.367313	-4.73601
Gopc	0.417024	5.28533	2.04371	0.077878	0.367313	-4.6363
Prrc2a	0.324907	9.46239	2.04292	0.0779713	0.367468	-4.81378
Pmm1	-0.509213	5.33387	-2.0429	0.0779743	0.367468	-4.64198
Sfrs18	0.410827	8.0444	2.04285	0.0779797	0.367468	-4.77462
Sertad2	0.323174	5.44373	2.04249	0.0780224	0.367473	-4.65671
Yars	0.280288	6.78749	2.04218	0.0780586	0.367516	-4.74041
Tspan5	0.458054	6.51026	2.04162	0.0781246	0.367718	-4.73142
Osbp2	1.20778	6.40563	2.04135	0.0781563	0.367722	-4.71938
Tecpr1	0.577225	5.9259	2.04081	0.0782211	0.367829	-4.69938
Ndfip2	0.294442	5.70234	2.04019	0.0782943	0.367869	-4.68504
Zfp512	0.454786	6.08822	2.03918	0.078413	0.367879	-4.71407
Slmap	0.357927	6.30054	2.03871	0.0784696	0.367879	-4.72708
Cacul1	-0.449972	5.45154	-2.03856	0.0784868	0.367879	-4.66212
Bub1	0.472441	6.67824	2.03669	0.0787092	0.367992	-4.74458
Stxbp1	0.81758	6.88152	2.03664	0.0787146	0.367992	-4.75031
Gm14303	-0.439306	6.75628	-2.0363	0.0787558	0.367992	-4.74758
Pcna	-0.461574	8.44152	-2.03612	0.0787764	0.367992	-4.79566
Iqsec1	0.757742	5.63206	2.03564	0.0788342	0.368025	-4.67952
Abi2	0.315522	6.80028	2.03426	0.0789983	0.368352	-4.75216
9930021J03Rik	-0.454671	5.38714	-2.03397	0.0790338	0.368352	-4.66158
Nptxr	0.69816	5.37771	2.03327	0.0791168	0.368504	-4.65772
Acad8	-0.302102	5.46621	-2.03325	0.0791196	0.368504	-4.67246
Klhdc2	0.357322	7.36611	2.03057	0.0794401	0.368817	-4.77329
Khsrp	0.317445	7.5044	2.02976	0.0795369	0.369053	-4.77824
Sox1	-0.887338	6.04461	-2.02908	0.0796198	0.369224	-4.72047
Itsn1	0.520884	7.15499	2.02814	0.0797322	0.369404	-4.77089
Etv3	0.300496	5.45874	2.02811	0.0797358	0.369404	-4.67905
Zbed4	0.284244	6.40348	2.02627	0.0799575	0.369868	-4.74993
Uqcrfs1	-0.398857	5.65068	-2.02543	0.0800589	0.369868	-4.701
Nelfa	0.345365	5.86754	2.02353	0.0802899	0.370035	-4.72218
Tfb2m	-0.316818	5.11428	-2.02283	0.080374	0.370257	-4.64624
Smad2	0.351904	5.8996	2.02253	0.0804114	0.370264	-4.72594
Nbas	0.541984	5.58445	2.02171	0.0805104	0.370352	-4.69825
Ptk2	0.359502	7.2425	2.02126	0.0805648	0.37039	-4.78328
Morc2a	0.286055	6.57628	2.01947	0.0807837	0.370644	-4.76634
Apex1	-0.263397	7.48822	-2.01756	0.081017	0.370832	-4.79531
Gm10243	-0.845775	7.31334	-2.01716	0.0810658	0.370832	-4.79093
Tbc1d15	0.376276	6.31971	2.01652	0.0811438	0.370832	-4.75972
Gphn	0.430373	5.82091	2.01589	0.0812214	0.370832	-4.7287
Rbm25	0.437767	7.92162	2.01518	0.0813084	0.370832	-4.81097
Tsr1	0.361342	6.29947	2.01456	0.0813845	0.370832	-4.76168
Ttll4	0.339345	7.35745	2.01419	0.0814305	0.370832	-4.79663
Tbc1d1	0.356662	5.92709	2.01418	0.0814311	0.370832	-4.73989
2310044G17Rik	0.657805	6.38029	2.01405	0.0814478	0.370832	-4.76397
Orc4	0.411034	5.97459	2.01198	0.0817023	0.37135	-4.74599
Tpm1	0.393008	6.56372	2.01191	0.0817105	0.37135	-4.77647
Magi1	0.407957	6.49927	2.0118	0.0817244	0.37135	-4.77411
Ppm1a	0.368608	6.68516	2.01164	0.0817445	0.37135	-4.78106
Arhgap33	0.304163	6.34124	2.01054	0.0818801	0.371573	-4.76975
Ppp1r37	0.363495	6.14286	2.01022	0.0819194	0.371573	-4.75953
Anp32a	-0.270275	8.7895	-2.00874	0.0821027	0.371573	-4.8448
Magi3	0.439519	5.70824	2.00859	0.0821221	0.371573	-4.72971
Oat	-0.547878	6.07391	-2.00836	0.0821494	0.371573	-4.75656
Doc2b	2.331	5.15	2.00831	0.0821566	0.371573	-4.6001
4922501C03Rik	0.365437	5.43411	2.00749	0.0822576	0.3716	-4.70532
Naa10	-0.49296	6.45492	-2.0074	0.0822693	0.3716	-4.778
Trib2	0.497668	6.7303	2.0074	0.0822697	0.3716	-4.78833
Stk40	0.356084	5.42801	2.00724	0.0822892	0.3716	-4.70512
2410089E03Rik	0.395443	6.72503	2.00701	0.0823179	0.371625	-4.78894
Zc3h12c	0.657432	5.3085	2.00594	0.0824506	0.372119	-4.68936
Grpel2	0.371382	5.40154	2.00551	0.082504	0.372256	-4.7045
Ranbp17	0.493737	5.32073	2.00461	0.0826159	0.372551	-4.69532
Tecpr2	0.399598	5.02145	2.00357	0.0827457	0.372612	-4.66009
Soga1	0.482146	8.40221	2.00222	0.0829152	0.372851	-4.84337
Szt2	0.31144	6.37358	2.00155	0.0829984	0.372974	-4.78401
Anapc16	0.283412	5.46211	2.00144	0.0830125	0.372974	-4.71759
Ppm1e	0.362397	6.025	2.00073	0.0831012	0.373203	-4.76586
Prr11	0.367424	6.05723	1.99995	0.0831995	0.373203	-4.76904
Arhgap32	0.344999	6.94642	1.99955	0.0832498	0.373203	-4.80622
Cpsf6	0.463807	8.23817	1.99857	0.0833724	0.373544	-4.84394
Epn2	0.332733	5.62144	1.99758	0.0834973	0.373582	-4.73848
Rps12-ps3	-0.392112	9.73105	-1.99742	0.0835178	0.373582	-4.88706
Cox7b	-0.346433	6.6645	-1.99642	0.0836435	0.373713	-4.80209
Rpl28-ps1	-0.50785	6.74002	-1.99589	0.0837107	0.373714	-4.80494
Clk2	0.379866	5.73175	1.99587	0.0837137	0.373714	-4.75036
Mrpl18	-0.339542	5.79077	-1.99533	0.0837821	0.373829	-4.75655
Rps27l	-0.331013	5.97751	-1.99491	0.0838353	0.373945	-4.77128
H1f0	-0.278158	9.42977	-1.99467	0.0838648	0.373972	-4.88248
Cxadr	0.581413	5.09849	1.99423	0.0839208	0.374118	-4.68096
Glo1	-0.296771	5.87911	-1.99327	0.084042	0.374554	-4.76673
Rbpj	0.520435	7.14779	1.99279	0.0841034	0.374723	-4.82144
Kdm3b	0.352865	6.96283	1.99257	0.084131	0.374742	-4.81667
Zfml	0.347875	8.07963	1.99216	0.0841837	0.374805	-4.84863
Bmi1	0.378544	7.70037	1.98881	0.0846095	0.37635	-4.84251
Cep290	0.533942	5.25301	1.9855	0.0850339	0.37713	-4.71392
Gas2l3	0.413919	6.0812	1.98492	0.0851073	0.37713	-4.79164
Aida	-0.37924	5.96175	-1.98461	0.0851479	0.37713	-4.7845
Aarsd1	-0.282605	5.57059	-1.98382	0.0852487	0.37713	-4.75366
Gm20469	0.610483	5.15652	1.98353	0.0852864	0.37713	-4.70323
2610008E11Rik	0.461624	5.91809	1.98334	0.0853113	0.37713	-4.78242
Rplp0	-0.37912	10.843	-1.9816	0.0855351	0.37713	-4.94332
Eif3h	-0.275739	7.98509	-1.98151	0.0855462	0.37713	-4.86117
Cramp1l	0.394837	6.16815	1.98098	0.0856151	0.37713	-4.80255
Atp2b2	0.516847	5.9224	1.98086	0.0856304	0.37713	-4.7857
Wapal	0.36771	7.37415	1.98041	0.0856883	0.37713	-4.8455
Cep85	0.309166	5.69674	1.98007	0.085733	0.37713	-4.77038
Arxes2	-0.433779	5.26451	-1.9791	0.0858581	0.377373	-4.72581
Gpd2	0.498514	5.19774	1.97823	0.0859707	0.377643	-4.71801
Fbxo5	0.403136	5.48566	1.97813	0.0859844	0.377643	-4.75214
Bccip	-0.61577	6.11638	-1.97729	0.0860934	0.377647	-4.80275
Draxin	-0.498805	10.0636	-1.97718	0.0861073	0.377647	-4.92586
Nab1	0.558715	5.05535	1.97713	0.0861136	0.377647	-4.69993
Hyls1	0.30976	5.19187	1.97696	0.0861365	0.377647	-4.72106
Pcmtd1	0.331494	6.07571	1.97685	0.0861503	0.377647	-4.80336
Mybbp1a	0.274985	8.48076	1.97506	0.0863834	0.377845	-4.88465
Ddi2	0.320164	6.57799	1.97496	0.0863964	0.377845	-4.83003
Ppp4c	-0.572552	5.98705	-1.97451	0.0864552	0.377845	-4.79878
Gm15500	-0.284024	9.76313	-1.97379	0.0865488	0.377845	-4.92193
Cdkn2aipnl	-0.326484	5.85089	-1.97295	0.0866578	0.377845	-4.79329
Calu	-0.295356	8.50754	-1.97282	0.0866755	0.377845	-4.88861
Gpcpd1	0.439685	5.815	1.97252	0.0867142	0.377845	-4.78997
C1qc	-1.04902	6.04243	-1.96983	0.0870668	0.378866	-4.80136
Nkd1	-0.637794	8.40885	-1.96928	0.0871395	0.378976	-4.89069
Yipf3	-0.291549	5.37653	-1.96901	0.0871751	0.379028	-4.75443
Glce	0.485171	6.66985	1.96746	0.087378	0.379144	-4.84342
Acin1	0.248024	8.39195	1.96736	0.0873923	0.379144	-4.89318
mt-Nd2	-0.439992	10.2115	-1.96594	0.0875783	0.379144	-4.94638
Txnrd1	0.286335	7.91828	1.96583	0.087594	0.379144	-4.88163
Krit1	0.405614	5.64893	1.96557	0.0876275	0.379144	-4.78585
Mcf2l	0.354237	5.63782	1.96399	0.0878363	0.379221	-4.78754
Adcy5	0.733055	5.36106	1.96303	0.0879634	0.379221	-4.75507
Tceal8	-0.311603	6.0495	-1.96293	0.0879767	0.379221	-4.82178
Barhl1	-0.516348	8.78599	-1.96256	0.0880258	0.379238	-4.91086
Atf2	0.277791	6.77915	1.96198	0.0881026	0.379238	-4.85508
Mapk1ip1l	0.294974	7.52453	1.96196	0.0881058	0.379238	-4.87599
Gtf2i	0.427308	8.53679	1.9616	0.0881537	0.379238	-4.9054
Secisbp2l	0.340172	6.74435	1.96132	0.0881911	0.379238	-4.85491
2310035C23Rik	0.320639	5.86409	1.9613	0.0881938	0.379238	-4.81084
Ikbkap	0.327812	7.08583	1.96102	0.0882307	0.379295	-4.86521
Zfp410	0.285968	5.70441	1.95947	0.0884373	0.379979	-4.80044
Nedd8	-0.258968	6.49715	-1.95795	0.0886395	0.380209	-4.85136
Rgp1	0.320444	5.5492	1.95736	0.0887188	0.380209	-4.78868
Bcor	0.326894	5.96548	1.95714	0.0887478	0.380209	-4.82418
Chrd	1.19326	5.17038	1.95676	0.0887993	0.380209	-4.72728
Sbds	0.403501	5.1898	1.95593	0.0889099	0.380406	-4.74956
Ap1m1	-0.321093	6.57875	-1.95534	0.0889894	0.380616	-4.85785
Slc38a1	0.307665	8.25377	1.95476	0.0890676	0.380732	-4.9072
Gabarapl2	-0.325996	6.35872	-1.95461	0.0890879	0.380732	-4.85021
Atg16l1	0.328542	5.69781	1.95423	0.0891385	0.380847	-4.80702
Adamts1	0.724874	6.23926	1.95223	0.0894075	0.381843	-4.84415
Usp46	0.280204	7.49307	1.9518	0.0894656	0.381843	-4.88961
Phtf2	0.394851	6.23842	1.9516	0.089492	0.381848	-4.84822
Dusp5	-0.72396	5.49832	-1.95106	0.0895648	0.381939	-4.78797
Ddx11	0.441188	5.34004	1.94944	0.0897834	0.382331	-4.77644
Tpr	0.418669	8.29117	1.94895	0.0898507	0.382462	-4.91651
Pura	0.403353	6.86977	1.94851	0.0899092	0.38261	-4.87683
Fbxo42	0.298016	5.72567	1.94793	0.0899887	0.382643	-4.8186
Napg	0.33057	5.33844	1.9475	0.090046	0.382684	-4.7801
Zbed6	0.554384	6.45879	1.9467	0.0901555	0.382962	-4.86453
Zcchc7	0.446806	5.84591	1.94629	0.0902115	0.382962	-4.82966
Pkn1	-0.312301	5.85957	-1.94614	0.0902309	0.382962	-4.83213
Dcaf5	0.288432	6.18599	1.94593	0.0902604	0.382985	-4.85412
Golm1	-0.520549	5.57021	-1.94449	0.0904554	0.383026	-4.80715
Gramd1b	0.373407	7.36807	1.94439	0.0904696	0.383026	-4.89671
Amfr	-0.358519	6.93337	-1.9437	0.0905638	0.383026	-4.88552
C230081A13Rik	0.445188	6.11813	1.94271	0.0906992	0.383122	-4.85366
1110051M20Rik	-0.332949	5.34938	-1.94149	0.0908646	0.383467	-4.78999
Ube2k	0.35479	6.92753	1.94141	0.0908767	0.383467	-4.88864
Clptm1l	-0.386531	5.55252	-1.94113	0.0909141	0.383524	-4.81152
Wsb1	0.415588	7.07431	1.94096	0.0909383	0.383525	-4.89339
Nrde2	0.560164	5.25379	1.93985	0.0910898	0.383962	-4.77786
Wdr75	0.427847	6.21142	1.93842	0.0912869	0.384585	-4.86526
Ttc13	-0.382052	6.2596	-1.93796	0.0913489	0.384585	-4.86879
Eaf1	0.361985	6.10265	1.93711	0.0914662	0.384743	-4.86129
Ppia	-0.265577	8.82245	-1.93694	0.0914905	0.384743	-4.94851
Slc12a2	0.562931	6.31286	1.93676	0.0915149	0.384743	-4.87174
Dcx	0.360401	8.86785	1.93484	0.0917798	0.385304	-4.95272
Lsm6	-0.337262	6.63278	-1.93446	0.091832	0.385367	-4.88933
Ppil4	0.357074	6.207	1.9341	0.0918814	0.385378	-4.87163
E130309D02Rik	0.347918	5.46483	1.93304	0.0920281	0.385786	-4.81422
Rbbp5	0.265034	6.08357	1.93255	0.0920969	0.385974	-4.86718
Eif3a	-0.410216	8.41777	-1.93163	0.0922236	0.386163	-4.94479
Patl1	-0.343956	5.03901	-1.93031	0.0924082	0.386469	-4.76677
Fam126b	0.471662	5.0699	1.92862	0.0926433	0.386494	-4.77143
Atp8a1	0.72183	5.88865	1.92861	0.0926439	0.386494	-4.85446
Tmem151b	0.626926	5.63689	1.92805	0.0927223	0.386494	-4.83516
Polr1a	0.314944	7.09862	1.92754	0.0927941	0.386494	-4.91317
Gm13237	-0.443873	7.04772	-1.92637	0.0929577	0.386494	-4.91334
Ncam1	0.572668	6.21724	1.92582	0.0930346	0.386661	-4.88214
Ptprs	0.365345	9.29638	1.92562	0.0930622	0.386661	-4.97755
Kctd20	0.245709	7.18865	1.92527	0.0931114	0.386685	-4.91893
Msn	-0.389621	7.29868	-1.92415	0.0932681	0.386949	-4.92348
Vezf1	0.255163	6.81775	1.92406	0.0932816	0.386949	-4.91012
Myo16	0.556852	7.47644	1.92382	0.093314	0.386949	-4.92894
Anxa2	-0.699585	5.30658	-1.92361	0.0933441	0.386949	-4.80515
Kidins220	0.573317	7.65487	1.92317	0.0934064	0.387107	-4.93489
Cat	-0.326703	7.0389	-1.92156	0.0936318	0.387925	-4.91997
Ddx51	0.375321	5.17209	1.92138	0.0936584	0.387925	-4.79628
Adh5	-0.258749	7.57761	-1.92125	0.0936762	0.387925	-4.93532
Supv3l1	0.311898	5.13898	1.92096	0.0937171	0.387945	-4.79331
Usp32	0.311128	6.21356	1.92069	0.093755	0.387945	-4.89119
Chst2	0.746662	5.15778	1.92005	0.0938454	0.387945	-4.79032
Syf2	-0.29149	5.82244	-1.91868	0.0940391	0.388344	-4.86814
Ciz1	0.337475	6.15177	1.91813	0.0941169	0.388344	-4.89126
Atp5f1	-0.275368	7.98479	-1.91679	0.0943067	0.388963	-4.95338
Sec11a	-0.490707	5.4776	-1.91607	0.0944088	0.388963	-4.83807
Ftsj1	-0.377986	5.41899	-1.91553	0.0944862	0.388967	-4.8338
Sec61b	-0.275345	5.52474	-1.91525	0.0945259	0.38903	-4.8462
Sox18	0.533042	7.25155	1.91417	0.0946787	0.389439	-4.93628
Zfand6	-0.580991	5.72597	-1.91252	0.0949147	0.389856	-4.86603
Stub1	-0.342345	6.42352	-1.91196	0.0949937	0.389856	-4.91332
Cabin1	0.326645	6.50897	1.91181	0.0950155	0.389856	-4.91717
Cenpc1	0.355978	5.90782	1.91145	0.095067	0.389856	-4.88441
Sh3bp5	0.736597	6.25175	1.9114	0.0950741	0.389856	-4.90266
Dcp1a	0.285568	5.78297	1.91073	0.0951706	0.389856	-4.87612
Mlst8	0.267747	5.46629	1.91039	0.0952194	0.389856	-4.847
Bcl7c	-0.697591	5.74428	-1.91027	0.0952362	0.389856	-4.86889
Polr2c	-0.359955	6.19471	-1.91025	0.0952392	0.389856	-4.90471
Loxl1	0.686899	7.11005	1.91009	0.095262	0.389856	-4.93796
Mroh1	0.447263	5.01049	1.90989	0.0952906	0.389874	-4.78991
Peli1	0.256419	6.24979	1.90871	0.095459	0.390015	-4.9103
Tmem66	-0.355469	6.37837	-1.90852	0.0954874	0.390015	-4.91622
Nfib	0.25888	10.1571	1.90844	0.095499	0.390015	-5.0268
Ltn1	0.373345	6.67187	1.90799	0.0955637	0.390015	-4.9282
Ech1	-0.398211	5.01974	-1.90613	0.0958302	0.390289	-4.79756
U2surp	0.297791	7.52849	1.90572	0.0958904	0.390291	-4.95598
Maged2	-0.616098	7.20816	-1.90463	0.0960463	0.390291	-4.94846
Prkcsh	-0.321674	6.27224	-1.90457	0.0960549	0.390291	-4.91701
Cerk	0.345545	8.15407	1.90454	0.0960597	0.390291	-4.97563
Actn4	0.279668	7.35578	1.90433	0.0960903	0.390291	-4.95317
Acat2	-0.333191	7.16857	-1.90427	0.0960991	0.390291	-4.94806
Zfp462	0.321079	7.75124	1.90408	0.096126	0.390302	-4.96456
Gm9855	0.351459	7.60033	1.90267	0.0963307	0.390589	-4.9623
Gm608	0.377101	6.68122	1.9025	0.0963545	0.390589	-4.93623
Por	0.346832	5.40857	1.902	0.0964281	0.390589	-4.8518
Ddx20	0.334009	5.80435	1.90138	0.0965167	0.390589	-4.89075
Nol10	0.387845	5.43492	1.90132	0.0965256	0.390589	-4.85532
mt-Rnr2	-0.793728	7.85129	-1.90113	0.096554	0.390589	-4.97168
Mllt3	0.562921	6.28025	1.89966	0.0967677	0.390827	-4.92244
Nars	0.275562	7.51776	1.89939	0.0968067	0.390832	-4.96462
Mob1b	0.396097	5.96009	1.89807	0.096998	0.391115	-4.90674
Usp14	0.349409	6.84068	1.8976	0.0970665	0.391115	-4.94812
Abcc5	0.434084	6.6916	1.89751	0.0970803	0.391115	-4.94349
Gpatch2l	0.357402	5.17703	1.89732	0.0971074	0.391115	-4.83082
Gon4l	0.298329	7.11883	1.89696	0.0971603	0.391229	-4.95699
Depdc5	0.320612	5.83183	1.89671	0.0971967	0.391278	-4.8996
Bbx	0.356724	6.06921	1.89593	0.097311	0.391443	-4.91737
Antxr1	0.619275	5.12427	1.89486	0.0974681	0.391848	-4.82362
Zc3h3	0.37921	5.01074	1.89403	0.097589	0.391848	-4.81298
Cd2ap	0.378016	6.38902	1.894	0.0975932	0.391848	-4.9371
Ndrg3	0.298568	6.61213	1.89393	0.0976037	0.391848	-4.94616
Antxr2	0.810975	5.5253	1.89038	0.0981261	0.392947	-4.87352
Stil	0.362132	5.48144	1.89026	0.0981435	0.392947	-4.87608
Mgat4b	-0.407643	6.1471	-1.89021	0.0981508	0.392947	-4.9299
Ndufb9	-0.280202	6.57504	-1.88881	0.0983573	0.393447	-4.95199
Ralgapb	0.287901	6.64819	1.8887	0.0983741	0.393447	-4.95477
Klf13	0.569066	7.01741	1.88503	0.098917	0.394399	-4.97076
Cep110	0.370638	6.61613	1.88502	0.0989184	0.394399	-4.95866
Chmp2a	-0.444187	6.0409	-1.88493	0.0989322	0.394399	-4.93039
Cnpy1	0.525173	5.40422	1.88369	0.099116	0.394501	-4.87489
Pdcl3	-0.308713	5.85852	-1.88327	0.0991793	0.394501	-4.9207
Gm2a	-0.470353	5.22585	-1.88248	0.0992975	0.394677	-4.8565
Rpl6	-0.278893	10.0853	-1.88175	0.0994052	0.39491	-5.06245
Pik3c3	0.319564	5.61562	1.88082	0.0995443	0.395364	-4.90292
Tbcel	0.510478	5.39095	1.88023	0.0996329	0.395406	-4.87854
Srrm1	0.257807	7.6899	1.88008	0.0996555	0.395406	-4.99666
Capzb	-0.294806	7.52592	-1.88005	0.0996592	0.395406	-4.99206
Med24	0.274653	6.79624	1.87965	0.0997201	0.395406	-4.97213
Prkra	-0.303988	5.29264	-1.87901	0.0998152	0.39546	-4.87122
Riok3	0.402874	6.10571	1.87864	0.0998705	0.395483	-4.94358
